# Supplementary material for: Dynamics of Known Long Non-Coding RNAs during the Maternal-to-Zygotic Transition in Rabbit
Source: Animals (Basel). 2021 Dec 19;11(12):3592. doi: 10.3390/ani11123592 (PMC8698111; doi:10.3390/ani11123592)
Supplement: Supplementary file 1 [file animals-11-03592-s001.zip]

Archive with 3 entries (3 files):
- Supplementary Table S1.pdf
- Table S2.xls
- Table S3.xls
