# Supplementary material for: Dynamics of Known Long Non-Coding RNAs during the Maternal-to-Zygotic Transition in Rabbit
Source: Animals (Basel). 2021 Dec 19;11(12):3592. doi: 10.3390/ani11123592 (PMC8698111; doi:10.3390/ani11123592)
Supplement: Supplementary file 1 [file animals-11-03592-s001.zip › Table S2.xls]

LncRNA	Gene_id	Correlation	cluster
ENSOCUG00000033428	ENSOCUG00000004543	0.9643	3
ENSOCUG00000033428	ENSOCUG00000008530	0.9893	3
ENSOCUG00000033428	ENSOCUG00000011164	0.9607	3
ENSOCUG00000032114	ENSOCUG00000005220	0.9571	3
ENSOCUG00000032114	ENSOCUG00000012454	0.9607	3
ENSOCUG00000032114	ENSOCUG00000004165	0.975	3
ENSOCUG00000037830	ENSOCUG00000005220	0.95	3
ENSOCUG00000035748	ENSOCUG00000016049	0.9536	3
ENSOCUG00000038202	ENSOCUG00000006809	0.9571	3
ENSOCUG00000031722	ENSOCUG00000002217	0.9544	3
ENSOCUG00000031722	ENSOCUG00000000543	0.9705	3
ENSOCUG00000031722	ENSOCUG00000012980	0.9598	3
ENSOCUG00000039410	ENSOCUG00000000548	0.9643	3
ENSOCUG00000039410	ENSOCUG00000025973	0.9679	3
ENSOCUG00000037928	ENSOCUG00000017409	0.975	3
ENSOCUG00000037928	ENSOCUG00000029649	0.9607	3
ENSOCUG00000037928	ENSOCUG00000007785	0.95	3
ENSOCUG00000032275	ENSOCUG00000029695	0.9606	3
ENSOCUG00000032275	ENSOCUG00000015875	0.9749	3
ENSOCUG00000032275	ENSOCUG00000005911	0.957	3
ENSOCUG00000036544	ENSOCUG00000001949	0.958	3
ENSOCUG00000036544	ENSOCUG00000015893	0.9687	3
ENSOCUG00000036544	ENSOCUG00000025456	0.9669	3
ENSOCUG00000036544	ENSOCUG00000002555	0.9598	3
ENSOCUG00000036544	ENSOCUG00000024159	0.9634	3
ENSOCUG00000036544	ENSOCUG00000039099	0.9544	3
ENSOCUG00000037734	ENSOCUG00000007397	0.95	3
ENSOCUG00000037734	ENSOCUG00000015829	0.9571	3
ENSOCUG00000037734	ENSOCUG00000005627	0.9607	3
ENSOCUG00000037734	ENSOCUG00000015993	0.9821	3
ENSOCUG00000037734	ENSOCUG00000009206	0.95	3
ENSOCUG00000037734	ENSOCUG00000003561	0.9607	3
ENSOCUG00000037734	ENSOCUG00000009401	0.95	3
ENSOCUG00000037734	ENSOCUG00000008275	0.9607	3
ENSOCUG00000037734	ENSOCUG00000016252	0.9571	3
ENSOCUG00000037734	ENSOCUG00000009225	0.9536	3
ENSOCUG00000030278	ENSOCUG00000010440	0.9571	3
ENSOCUG00000031492	ENSOCUG00000003829	0.9571	3
ENSOCUG00000030654	ENSOCUG00000005933	0.9536	3
ENSOCUG00000038250	ENSOCUG00000001002	-0.9571	3
ENSOCUG00000038250	ENSOCUG00000023285	0.95	3
ENSOCUG00000038250	ENSOCUG00000016963	0.9643	3
ENSOCUG00000038250	ENSOCUG00000001717	0.95	3
ENSOCUG00000038250	ENSOCUG00000025974	0.95	3
ENSOCUG00000038250	ENSOCUG00000000444	0.95	3
ENSOCUG00000002935	ENSOCUG00000003388	0.9643	3
ENSOCUG00000002935	ENSOCUG00000012348	0.9607	3
ENSOCUG00000002935	ENSOCUG00000001911	0.9857	3
ENSOCUG00000035328	ENSOCUG00000011248	-0.95	3
ENSOCUG00000038038	ENSOCUG00000014755	0.9607	3
ENSOCUG00000038038	ENSOCUG00000013857	-0.975	3
ENSOCUG00000038038	ENSOCUG00000002876	0.9607	3
ENSOCUG00000038038	ENSOCUG00000006495	0.95	3
ENSOCUG00000038038	ENSOCUG00000006341	0.9536	3
ENSOCUG00000038038	ENSOCUG00000009483	0.9571	3
ENSOCUG00000038038	ENSOCUG00000007100	0.9536	3
ENSOCUG00000038038	ENSOCUG00000016966	0.9607	3
ENSOCUG00000038038	ENSOCUG00000029378	0.95	3
ENSOCUG00000038038	ENSOCUG00000012539	0.95	3
ENSOCUG00000038038	ENSOCUG00000002483	0.95	3
ENSOCUG00000038038	ENSOCUG00000029359	0.9643	3
ENSOCUG00000031081	ENSOCUG00000004622	0.95	3
ENSOCUG00000031081	ENSOCUG00000016047	0.9607	3
ENSOCUG00000031081	ENSOCUG00000000557	0.9643	3
ENSOCUG00000031081	ENSOCUG00000011780	0.9607	3
ENSOCUG00000031081	ENSOCUG00000000397	0.9643	3
ENSOCUG00000031081	ENSOCUG00000006133	0.9643	3
ENSOCUG00000031081	ENSOCUG00000008263	0.95	3
ENSOCUG00000031081	ENSOCUG00000001386	0.9571	3
ENSOCUG00000031081	ENSOCUG00000014049	0.9571	3
ENSOCUG00000031081	ENSOCUG00000015667	0.9536	3
ENSOCUG00000031081	ENSOCUG00000001310	0.95	3
ENSOCUG00000031081	ENSOCUG00000012160	0.9643	3
ENSOCUG00000031081	ENSOCUG00000015533	-0.9571	3
ENSOCUG00000031081	ENSOCUG00000011479	0.9607	3
ENSOCUG00000031081	ENSOCUG00000017765	-0.9536	3
ENSOCUG00000031081	ENSOCUG00000007230	-0.9571	3
ENSOCUG00000030144	ENSOCUG00000002202	0.95	3
ENSOCUG00000030144	ENSOCUG00000030645	0.9571	3
ENSOCUG00000030144	ENSOCUG00000013467	0.9536	3
ENSOCUG00000030144	ENSOCUG00000005881	0.95	3
ENSOCUG00000030144	ENSOCUG00000000325	0.9571	3
ENSOCUG00000030144	ENSOCUG00000017739	0.9536	3
ENSOCUG00000030144	ENSOCUG00000005390	0.95	3
ENSOCUG00000030144	ENSOCUG00000009825	0.95	3
ENSOCUG00000030144	ENSOCUG00000002888	-0.9536	3
ENSOCUG00000030144	ENSOCUG00000005126	0.9536	3
ENSOCUG00000030144	ENSOCUG00000008544	0.9643	3
ENSOCUG00000030144	ENSOCUG00000011954	0.9643	3
ENSOCUG00000030144	ENSOCUG00000017691	0.95	3
ENSOCUG00000030144	ENSOCUG00000009401	0.9536	3
ENSOCUG00000030144	ENSOCUG00000001218	0.9536	3
ENSOCUG00000030144	ENSOCUG00000008275	0.95	3
ENSOCUG00000030144	ENSOCUG00000014779	0.9536	3
ENSOCUG00000030144	ENSOCUG00000017825	-0.9536	3
ENSOCUG00000030144	ENSOCUG00000029119	0.95	3
ENSOCUG00000030144	ENSOCUG00000002486	0.95	3
ENSOCUG00000035614	ENSOCUG00000000825	0.9536	3
ENSOCUG00000035614	ENSOCUG00000016696	0.9536	3
ENSOCUG00000035614	ENSOCUG00000009113	0.95	3
ENSOCUG00000035614	ENSOCUG00000016606	0.9536	3
ENSOCUG00000037128	ENSOCUG00000015076	0.9607	3
ENSOCUG00000037128	ENSOCUG00000005927	0.9607	3
ENSOCUG00000037128	ENSOCUG00000003431	0.95	3
ENSOCUG00000037128	ENSOCUG00000010396	-0.9571	3
ENSOCUG00000037128	ENSOCUG00000013239	-0.9571	3
ENSOCUG00000037128	ENSOCUG00000015608	0.9893	3
ENSOCUG00000037128	ENSOCUG00000003633	0.9607	3
ENSOCUG00000037128	ENSOCUG00000005390	0.9571	3
ENSOCUG00000037128	ENSOCUG00000039275	-0.95	3
ENSOCUG00000037128	ENSOCUG00000007100	0.9571	3
ENSOCUG00000037128	ENSOCUG00000022362	0.9714	3
ENSOCUG00000037128	ENSOCUG00000015785	0.9643	3
ENSOCUG00000037128	ENSOCUG00000006744	0.9643	3
ENSOCUG00000037128	ENSOCUG00000029270	0.9536	3
ENSOCUG00000037128	ENSOCUG00000002765	-0.9536	3
ENSOCUG00000037128	ENSOCUG00000009424	0.9607	3
ENSOCUG00000037128	ENSOCUG00000012814	0.9536	3
ENSOCUG00000037128	ENSOCUG00000008289	0.9857	3
ENSOCUG00000036782	ENSOCUG00000000025	0.95	3
ENSOCUG00000036782	ENSOCUG00000002256	0.95	3
ENSOCUG00000036782	ENSOCUG00000015415	0.9571	3
ENSOCUG00000036782	ENSOCUG00000015413	-0.95	3
ENSOCUG00000036782	ENSOCUG00000005881	0.9536	3
ENSOCUG00000036782	ENSOCUG00000016615	-0.9571	3
ENSOCUG00000036782	ENSOCUG00000013175	0.9821	3
ENSOCUG00000036782	ENSOCUG00000014991	0.9643	3
ENSOCUG00000036782	ENSOCUG00000023051	0.975	3
ENSOCUG00000036782	ENSOCUG00000017177	0.95	3
ENSOCUG00000036782	ENSOCUG00000002972	0.9536	3
ENSOCUG00000036782	ENSOCUG00000010260	0.9679	3
ENSOCUG00000036782	ENSOCUG00000006339	0.95	3
ENSOCUG00000032618	ENSOCUG00000008774	0.9544	3
ENSOCUG00000032618	ENSOCUG00000014732	0.9848	3
ENSOCUG00000035083	ENSOCUG00000003388	0.9571	3
ENSOCUG00000035083	ENSOCUG00000010825	0.9536	3
ENSOCUG00000035083	ENSOCUG00000002888	-0.9786	3
ENSOCUG00000035083	ENSOCUG00000001302	0.9643	3
ENSOCUG00000035083	ENSOCUG00000009173	-0.9643	3
ENSOCUG00000035083	ENSOCUG00000011954	0.9607	3
ENSOCUG00000035083	ENSOCUG00000012117	-0.9786	3
ENSOCUG00000035226	ENSOCUG00000015347	0.9571	3
ENSOCUG00000035226	ENSOCUG00000036130	0.9643	3
ENSOCUG00000032444	ENSOCUG00000006315	0.9536	3
ENSOCUG00000032444	ENSOCUG00000001833	0.9607	3
ENSOCUG00000032444	ENSOCUG00000003215	0.9571	3
ENSOCUG00000032444	ENSOCUG00000004275	0.9643	3
ENSOCUG00000032444	ENSOCUG00000037091	0.9571	3
ENSOCUG00000032444	ENSOCUG00000015121	0.95	3
ENSOCUG00000032444	ENSOCUG00000001299	0.9679	3
ENSOCUG00000038350	ENSOCUG00000012942	-0.9571	3
ENSOCUG00000038350	ENSOCUG00000003473	0.95	3
ENSOCUG00000038350	ENSOCUG00000015914	-0.95	3
ENSOCUG00000038350	ENSOCUG00000014117	0.95	3
ENSOCUG00000038350	ENSOCUG00000001254	0.95	3
ENSOCUG00000038350	ENSOCUG00000015811	0.9571	3
ENSOCUG00000038350	ENSOCUG00000010396	-0.95	3
ENSOCUG00000038350	ENSOCUG00000015046	-0.9643	3
ENSOCUG00000038350	ENSOCUG00000026745	0.9571	3
ENSOCUG00000038350	ENSOCUG00000017805	0.9679	3
ENSOCUG00000038350	ENSOCUG00000009485	-0.95	3
ENSOCUG00000038350	ENSOCUG00000008399	0.9536	3
ENSOCUG00000038350	ENSOCUG00000008800	0.95	3
ENSOCUG00000038350	ENSOCUG00000002220	0.9643	3
ENSOCUG00000038350	ENSOCUG00000001300	0.9679	3
ENSOCUG00000038350	ENSOCUG00000029308	0.9571	3
ENSOCUG00000038350	ENSOCUG00000029378	0.9536	3
ENSOCUG00000038350	ENSOCUG00000008438	-0.9714	3
ENSOCUG00000038350	ENSOCUG00000000491	0.9679	3
ENSOCUG00000038350	ENSOCUG00000017691	0.9786	3
ENSOCUG00000038350	ENSOCUG00000009265	0.9571	3
ENSOCUG00000038350	ENSOCUG00000021054	0.9643	3
ENSOCUG00000038350	ENSOCUG00000004551	0.9536	3
ENSOCUG00000038350	ENSOCUG00000012387	0.9536	3
ENSOCUG00000038350	ENSOCUG00000005647	0.9571	3
ENSOCUG00000036175	ENSOCUG00000011780	0.95	3
ENSOCUG00000036175	ENSOCUG00000003984	0.9679	3
ENSOCUG00000036175	ENSOCUG00000039275	-0.9536	3
ENSOCUG00000036175	ENSOCUG00000006133	0.95	3
ENSOCUG00000036175	ENSOCUG00000012437	0.9643	3
ENSOCUG00000036175	ENSOCUG00000001969	0.9571	3
ENSOCUG00000036175	ENSOCUG00000011665	0.9714	3
ENSOCUG00000036175	ENSOCUG00000017639	0.95	3
ENSOCUG00000036175	ENSOCUG00000002966	0.9536	3
ENSOCUG00000039227	ENSOCUG00000017933	0.9536	3
ENSOCUG00000039227	ENSOCUG00000000921	0.9571	3
ENSOCUG00000039227	ENSOCUG00000014412	0.9536	3
ENSOCUG00000039227	ENSOCUG00000000006	0.95	3
ENSOCUG00000037646	ENSOCUG00000011285	0.9643	3
ENSOCUG00000037646	ENSOCUG00000008275	0.95	3
ENSOCUG00000037646	ENSOCUG00000016293	0.9643	3
ENSOCUG00000039167	ENSOCUG00000001457	0.9713	3
ENSOCUG00000037566	ENSOCUG00000011938	0.9677	3
ENSOCUG00000037566	ENSOCUG00000010075	0.9677	3
ENSOCUG00000037566	ENSOCUG00000000780	-0.9677	3
ENSOCUG00000037566	ENSOCUG00000008361	-0.957	3
ENSOCUG00000037566	ENSOCUG00000016827	0.9713	3
ENSOCUG00000037566	ENSOCUG00000003129	-0.9713	3
ENSOCUG00000038651	ENSOCUG00000014208	0.95	3
ENSOCUG00000038984	ENSOCUG00000016815	0.9508	3
ENSOCUG00000039415	ENSOCUG00000007321	0.9571	3
ENSOCUG00000039415	ENSOCUG00000013452	0.975	3
ENSOCUG00000039415	ENSOCUG00000038402	0.95	3
ENSOCUG00000032243	ENSOCUG00000011780	0.9669	3
ENSOCUG00000032243	ENSOCUG00000000184	0.9669	3
ENSOCUG00000032243	ENSOCUG00000000803	0.9562	3
ENSOCUG00000032243	ENSOCUG00000015533	-0.9562	3
ENSOCUG00000034513	ENSOCUG00000000724	0.95	3
ENSOCUG00000034513	ENSOCUG00000015546	0.95	3
ENSOCUG00000034513	ENSOCUG00000012532	0.9571	3
ENSOCUG00000034513	ENSOCUG00000013251	0.95	3
ENSOCUG00000034513	ENSOCUG00000002658	0.9571	3
ENSOCUG00000034513	ENSOCUG00000011317	0.9607	3
ENSOCUG00000034513	ENSOCUG00000010018	0.9607	3
ENSOCUG00000039472	ENSOCUG00000001573	0.95	3
ENSOCUG00000039472	ENSOCUG00000000881	0.95	3
ENSOCUG00000039472	ENSOCUG00000010719	0.9571	3
ENSOCUG00000034692	ENSOCUG00000006649	-0.9642	3
ENSOCUG00000031358	ENSOCUG00000017342	-0.9669	3
ENSOCUG00000031358	ENSOCUG00000004082	-0.9723	3
ENSOCUG00000039421	ENSOCUG00000001097	0.9643	3
ENSOCUG00000039421	ENSOCUG00000002919	0.9643	3
ENSOCUG00000039421	ENSOCUG00000006133	0.9643	3
ENSOCUG00000039421	ENSOCUG00000035753	0.95	3
ENSOCUG00000039421	ENSOCUG00000011665	0.95	3
ENSOCUG00000039421	ENSOCUG00000003124	0.975	3
ENSOCUG00000039421	ENSOCUG00000017639	0.95	3
ENSOCUG00000039421	ENSOCUG00000015126	0.9571	3
ENSOCUG00000039421	ENSOCUG00000000806	-0.95	3
ENSOCUG00000039421	ENSOCUG00000003963	0.9607	3
ENSOCUG00000039421	ENSOCUG00000023083	0.9536	3
ENSOCUG00000038924	ENSOCUG00000017704	-0.9536	3
ENSOCUG00000038498	ENSOCUG00000012558	0.9526	3
ENSOCUG00000038498	ENSOCUG00000010827	0.9562	3
ENSOCUG00000038498	ENSOCUG00000027643	0.9526	3
ENSOCUG00000038498	ENSOCUG00000000984	0.9669	3
ENSOCUG00000036443	ENSOCUG00000002842	0.9508	3
ENSOCUG00000038790	ENSOCUG00000009294	0.9713	3
ENSOCUG00000038790	ENSOCUG00000007336	0.9677	3
ENSOCUG00000031875	ENSOCUG00000032773	0.9534	3
ENSOCUG00000031875	ENSOCUG00000008622	0.9821	3
ENSOCUG00000031875	ENSOCUG00000023531	0.9534	3
ENSOCUG00000031875	ENSOCUG00000024197	0.9821	3
ENSOCUG00000033982	ENSOCUG00000001943	0.9571	1
ENSOCUG00000033982	ENSOCUG00000006110	-0.95	1
ENSOCUG00000033982	ENSOCUG00000004663	0.9607	1
ENSOCUG00000033982	ENSOCUG00000014042	-0.95	1
ENSOCUG00000033982	ENSOCUG00000006090	-0.9643	1
ENSOCUG00000033982	ENSOCUG00000010003	-0.9607	1
ENSOCUG00000033982	ENSOCUG00000012331	0.9536	1
ENSOCUG00000033982	ENSOCUG00000032203	-0.9571	1
ENSOCUG00000033982	ENSOCUG00000012919	0.9714	1
ENSOCUG00000033982	ENSOCUG00000029009	0.95	1
ENSOCUG00000033982	ENSOCUG00000007161	-0.9679	1
ENSOCUG00000033982	ENSOCUG00000005471	0.9821	1
ENSOCUG00000033982	ENSOCUG00000002126	-0.9536	1
ENSOCUG00000033982	ENSOCUG00000016709	-0.9643	1
ENSOCUG00000033982	ENSOCUG00000015930	-0.95	1
ENSOCUG00000033982	ENSOCUG00000009394	-0.95	1
ENSOCUG00000033982	ENSOCUG00000024148	-0.9607	1
ENSOCUG00000033982	ENSOCUG00000010944	0.9679	1
ENSOCUG00000033982	ENSOCUG00000008371	-0.9571	1
ENSOCUG00000033982	ENSOCUG00000013113	0.9821	1
ENSOCUG00000033982	ENSOCUG00000004479	0.9571	1
ENSOCUG00000033982	ENSOCUG00000022390	0.9714	1
ENSOCUG00000033982	ENSOCUG00000010574	-0.9607	1
ENSOCUG00000033982	ENSOCUG00000000286	0.9607	1
ENSOCUG00000033982	ENSOCUG00000006433	-0.9643	1
ENSOCUG00000033982	ENSOCUG00000022412	-0.9821	1
ENSOCUG00000033982	ENSOCUG00000005835	0.9571	1
ENSOCUG00000033982	ENSOCUG00000021526	-0.9714	1
ENSOCUG00000033982	ENSOCUG00000026980	-0.9571	1
ENSOCUG00000033982	ENSOCUG00000003901	-0.9679	1
ENSOCUG00000033982	ENSOCUG00000009873	-0.9643	1
ENSOCUG00000033982	ENSOCUG00000001783	-0.9607	1
ENSOCUG00000033982	ENSOCUG00000002392	-0.95	1
ENSOCUG00000033982	ENSOCUG00000025261	-0.95	1
ENSOCUG00000033982	ENSOCUG00000014552	-0.95	1
ENSOCUG00000033982	ENSOCUG00000014716	-0.9536	1
ENSOCUG00000033982	ENSOCUG00000008752	-0.9607	1
ENSOCUG00000033982	ENSOCUG00000017921	-0.9571	1
ENSOCUG00000033982	ENSOCUG00000023692	-0.9536	1
ENSOCUG00000033982	ENSOCUG00000007536	-0.9714	1
ENSOCUG00000033982	ENSOCUG00000008003	-0.9607	1
ENSOCUG00000033982	ENSOCUG00000009193	-0.95	1
ENSOCUG00000033982	ENSOCUG00000011827	0.95	1
ENSOCUG00000033982	ENSOCUG00000009733	0.95	1
ENSOCUG00000033982	ENSOCUG00000016820	0.9643	1
ENSOCUG00000033982	ENSOCUG00000024505	-0.9714	1
ENSOCUG00000033982	ENSOCUG00000009971	0.95	1
ENSOCUG00000033982	ENSOCUG00000031281	0.9536	1
ENSOCUG00000033982	ENSOCUG00000005020	-0.9643	1
ENSOCUG00000033982	ENSOCUG00000026526	0.9679	1
ENSOCUG00000033982	ENSOCUG00000011453	-0.9786	1
ENSOCUG00000033982	ENSOCUG00000011509	-0.9821	1
ENSOCUG00000033982	ENSOCUG00000023773	-0.9643	1
ENSOCUG00000033982	ENSOCUG00000011031	-0.95	1
ENSOCUG00000033982	ENSOCUG00000011848	-0.9679	1
ENSOCUG00000033982	ENSOCUG00000010309	-0.9679	1
ENSOCUG00000033982	ENSOCUG00000022850	-0.95	1
ENSOCUG00000033982	ENSOCUG00000008067	0.9643	1
ENSOCUG00000033982	ENSOCUG00000001698	-0.9714	1
ENSOCUG00000033982	ENSOCUG00000003998	0.95	1
ENSOCUG00000033982	ENSOCUG00000012643	0.9643	1
ENSOCUG00000033982	ENSOCUG00000012586	-0.9821	1
ENSOCUG00000033982	ENSOCUG00000006370	-0.9571	1
ENSOCUG00000033982	ENSOCUG00000023143	-0.9571	1
ENSOCUG00000033982	ENSOCUG00000003521	0.95	1
ENSOCUG00000033982	ENSOCUG00000011284	0.9536	1
ENSOCUG00000033982	ENSOCUG00000004600	-0.9714	1
ENSOCUG00000033982	ENSOCUG00000015094	0.9714	1
ENSOCUG00000033982	ENSOCUG00000011182	-0.9571	1
ENSOCUG00000033982	ENSOCUG00000000847	0.9571	1
ENSOCUG00000033982	ENSOCUG00000005099	-0.9536	1
ENSOCUG00000033982	ENSOCUG00000005425	-0.9821	1
ENSOCUG00000033982	ENSOCUG00000027712	-0.9607	1
ENSOCUG00000033982	ENSOCUG00000008788	0.9607	1
ENSOCUG00000033982	ENSOCUG00000006961	0.95	1
ENSOCUG00000033982	ENSOCUG00000017386	-0.9571	1
ENSOCUG00000033982	ENSOCUG00000004051	-0.95	1
ENSOCUG00000033982	ENSOCUG00000008350	0.9679	1
ENSOCUG00000033982	ENSOCUG00000013616	0.9536	1
ENSOCUG00000033982	ENSOCUG00000024840	-0.9714	1
ENSOCUG00000033982	ENSOCUG00000031408	0.9679	1
ENSOCUG00000033982	ENSOCUG00000010057	0.9607	1
ENSOCUG00000033982	ENSOCUG00000030611	-0.9679	1
ENSOCUG00000033982	ENSOCUG00000008732	-0.9679	1
ENSOCUG00000033982	ENSOCUG00000001888	-0.95	1
ENSOCUG00000033982	ENSOCUG00000011217	0.9821	1
ENSOCUG00000033982	ENSOCUG00000000520	0.9571	1
ENSOCUG00000033982	ENSOCUG00000016207	-0.9536	1
ENSOCUG00000033982	ENSOCUG00000006363	-0.9536	1
ENSOCUG00000033982	ENSOCUG00000000618	0.9679	1
ENSOCUG00000033982	ENSOCUG00000036514	-0.9536	1
ENSOCUG00000033982	ENSOCUG00000028015	-0.9571	1
ENSOCUG00000033982	ENSOCUG00000005723	0.9536	1
ENSOCUG00000033982	ENSOCUG00000004065	-0.9643	1
ENSOCUG00000033982	ENSOCUG00000029712	0.95	1
ENSOCUG00000033982	ENSOCUG00000000851	-0.9607	1
ENSOCUG00000033982	ENSOCUG00000014645	0.9571	1
ENSOCUG00000033982	ENSOCUG00000005164	0.9607	1
ENSOCUG00000033982	ENSOCUG00000001651	0.9786	1
ENSOCUG00000033982	ENSOCUG00000003338	0.9643	1
ENSOCUG00000033982	ENSOCUG00000027497	0.9536	1
ENSOCUG00000033982	ENSOCUG00000017244	-0.9714	1
ENSOCUG00000033982	ENSOCUG00000011557	-0.9571	1
ENSOCUG00000033982	ENSOCUG00000027176	-0.95	1
ENSOCUG00000033982	ENSOCUG00000012874	0.9679	1
ENSOCUG00000033574	ENSOCUG00000038138	0.957	1
ENSOCUG00000033574	ENSOCUG00000016701	0.9606	1
ENSOCUG00000033574	ENSOCUG00000002756	-0.9642	1
ENSOCUG00000033574	ENSOCUG00000001328	0.957	1
ENSOCUG00000033574	ENSOCUG00000015008	0.9677	1
ENSOCUG00000033574	ENSOCUG00000026699	-0.9534	1
ENSOCUG00000033574	ENSOCUG00000000681	0.9534	1
ENSOCUG00000033574	ENSOCUG00000002924	0.957	1
ENSOCUG00000036653	ENSOCUG00000017502	0.9536	1
ENSOCUG00000036653	ENSOCUG00000000342	0.9536	1
ENSOCUG00000036653	ENSOCUG00000008777	-0.9607	1
ENSOCUG00000035622	ENSOCUG00000009848	-0.9741	1
ENSOCUG00000035622	ENSOCUG00000006684	-0.9705	1
ENSOCUG00000035622	ENSOCUG00000006311	-0.9634	1
ENSOCUG00000035622	ENSOCUG00000012914	-0.9687	1
ENSOCUG00000035622	ENSOCUG00000017012	0.9526	1
ENSOCUG00000035622	ENSOCUG00000004832	0.983	1
ENSOCUG00000035622	ENSOCUG00000029043	-0.9634	1
ENSOCUG00000035622	ENSOCUG00000013254	0.9777	1
ENSOCUG00000035622	ENSOCUG00000037070	0.9669	1
ENSOCUG00000035622	ENSOCUG00000003802	-0.9741	1
ENSOCUG00000035622	ENSOCUG00000005896	0.9848	1
ENSOCUG00000035622	ENSOCUG00000007011	-0.9634	1
ENSOCUG00000035622	ENSOCUG00000015488	0.9526	1
ENSOCUG00000035622	ENSOCUG00000003439	0.9544	1
ENSOCUG00000035622	ENSOCUG00000029469	-0.9598	1
ENSOCUG00000035622	ENSOCUG00000015602	0.9508	1
ENSOCUG00000035622	ENSOCUG00000021258	-0.9562	1
ENSOCUG00000035622	ENSOCUG00000011069	-0.9634	1
ENSOCUG00000035622	ENSOCUG00000028047	-0.9526	1
ENSOCUG00000035622	ENSOCUG00000008154	0.9526	1
ENSOCUG00000035622	ENSOCUG00000021898	0.9759	1
ENSOCUG00000035622	ENSOCUG00000003799	-0.9741	1
ENSOCUG00000035622	ENSOCUG00000002873	0.9508	1
ENSOCUG00000035622	ENSOCUG00000001741	0.958	1
ENSOCUG00000035622	ENSOCUG00000000439	-0.9812	1
ENSOCUG00000035622	ENSOCUG00000034459	-0.9705	1
ENSOCUG00000035622	ENSOCUG00000016036	0.9777	1
ENSOCUG00000035622	ENSOCUG00000008507	-0.9562	1
ENSOCUG00000035622	ENSOCUG00000002393	0.9598	1
ENSOCUG00000035622	ENSOCUG00000013344	-0.9526	1
ENSOCUG00000035622	ENSOCUG00000016473	-0.9562	1
ENSOCUG00000035622	ENSOCUG00000005313	-0.9616	1
ENSOCUG00000035622	ENSOCUG00000010544	0.9759	1
ENSOCUG00000035622	ENSOCUG00000016464	-0.9848	1
ENSOCUG00000035622	ENSOCUG00000022083	-0.9526	1
ENSOCUG00000035622	ENSOCUG00000024998	-0.958	1
ENSOCUG00000035622	ENSOCUG00000002705	-0.9616	1
ENSOCUG00000035622	ENSOCUG00000006896	-0.9687	1
ENSOCUG00000035622	ENSOCUG00000006277	-0.9651	1
ENSOCUG00000035622	ENSOCUG00000009862	0.9598	1
ENSOCUG00000035622	ENSOCUG00000009082	-0.9562	1
ENSOCUG00000035622	ENSOCUG00000001697	0.9669	1
ENSOCUG00000035622	ENSOCUG00000007146	0.9705	1
ENSOCUG00000035622	ENSOCUG00000006372	0.9526	1
ENSOCUG00000035622	ENSOCUG00000012019	0.9508	1
ENSOCUG00000035622	ENSOCUG00000009178	-0.9634	1
ENSOCUG00000035622	ENSOCUG00000007498	-0.9544	1
ENSOCUG00000035622	ENSOCUG00000014619	-0.9777	1
ENSOCUG00000035622	ENSOCUG00000007894	-0.9544	1
ENSOCUG00000035622	ENSOCUG00000008013	0.9544	1
ENSOCUG00000035622	ENSOCUG00000000732	0.9812	1
ENSOCUG00000035622	ENSOCUG00000013171	-0.9562	1
ENSOCUG00000035622	ENSOCUG00000014512	0.9508	1
ENSOCUG00000035622	ENSOCUG00000029379	0.9687	1
ENSOCUG00000035622	ENSOCUG00000029376	-0.9508	1
ENSOCUG00000035622	ENSOCUG00000003495	0.9669	1
ENSOCUG00000035622	ENSOCUG00000004774	-0.9884	1
ENSOCUG00000035622	ENSOCUG00000003047	-0.9598	1
ENSOCUG00000035622	ENSOCUG00000035553	-0.9741	1
ENSOCUG00000035622	ENSOCUG00000010517	-0.9723	1
ENSOCUG00000035622	ENSOCUG00000005932	0.9705	1
ENSOCUG00000035622	ENSOCUG00000005994	-0.9777	1
ENSOCUG00000035622	ENSOCUG00000006501	0.9526	1
ENSOCUG00000035622	ENSOCUG00000024386	-0.9508	1
ENSOCUG00000035622	ENSOCUG00000002650	0.9544	1
ENSOCUG00000035622	ENSOCUG00000029357	-0.9705	1
ENSOCUG00000035622	ENSOCUG00000015067	-0.9634	1
ENSOCUG00000035622	ENSOCUG00000029016	0.9705	1
ENSOCUG00000035622	ENSOCUG00000002858	-0.9508	1
ENSOCUG00000035622	ENSOCUG00000025823	-0.9705	1
ENSOCUG00000035622	ENSOCUG00000015734	0.9705	1
ENSOCUG00000035622	ENSOCUG00000010406	0.9616	1
ENSOCUG00000035622	ENSOCUG00000016525	0.9848	1
ENSOCUG00000035622	ENSOCUG00000001266	-0.9562	1
ENSOCUG00000035622	ENSOCUG00000027459	-0.9848	1
ENSOCUG00000035622	ENSOCUG00000016677	-0.9544	1
ENSOCUG00000035622	ENSOCUG00000037702	-0.9634	1
ENSOCUG00000035622	ENSOCUG00000028126	-0.9723	1
ENSOCUG00000035622	ENSOCUG00000003336	-0.9884	1
ENSOCUG00000035622	ENSOCUG00000010148	-0.9848	1
ENSOCUG00000035622	ENSOCUG00000008226	0.9526	1
ENSOCUG00000035622	ENSOCUG00000008224	-0.9562	1
ENSOCUG00000035622	ENSOCUG00000025395	-0.9651	1
ENSOCUG00000035622	ENSOCUG00000017670	-0.9526	1
ENSOCUG00000035622	ENSOCUG00000021263	-0.9598	1
ENSOCUG00000035622	ENSOCUG00000001804	-0.9616	1
ENSOCUG00000033197	ENSOCUG00000017212	0.9643	1
ENSOCUG00000033197	ENSOCUG00000004309	-0.9607	1
ENSOCUG00000033197	ENSOCUG00000026715	-0.9679	1
ENSOCUG00000033197	ENSOCUG00000008446	-0.9679	1
ENSOCUG00000033197	ENSOCUG00000024968	-0.95	1
ENSOCUG00000033197	ENSOCUG00000024618	-0.9893	1
ENSOCUG00000033197	ENSOCUG00000003294	0.9536	1
ENSOCUG00000033197	ENSOCUG00000029338	-0.9536	1
ENSOCUG00000033197	ENSOCUG00000013071	0.9571	1
ENSOCUG00000033197	ENSOCUG00000006654	-0.9536	1
ENSOCUG00000033197	ENSOCUG00000005888	0.95	1
ENSOCUG00000033197	ENSOCUG00000034985	0.9571	1
ENSOCUG00000033197	ENSOCUG00000008468	-0.9643	1
ENSOCUG00000033197	ENSOCUG00000026390	0.9571	1
ENSOCUG00000033197	ENSOCUG00000011208	-0.9643	1
ENSOCUG00000033197	ENSOCUG00000017333	-0.9607	1
ENSOCUG00000033197	ENSOCUG00000007140	0.95	1
ENSOCUG00000033197	ENSOCUG00000007145	0.9643	1
ENSOCUG00000033197	ENSOCUG00000007428	0.9643	1
ENSOCUG00000033197	ENSOCUG00000008740	-0.9607	1
ENSOCUG00000033197	ENSOCUG00000002439	0.9714	1
ENSOCUG00000033197	ENSOCUG00000008986	0.9786	1
ENSOCUG00000033197	ENSOCUG00000035555	-0.9607	1
ENSOCUG00000033197	ENSOCUG00000009469	0.9643	1
ENSOCUG00000033197	ENSOCUG00000023666	-0.9571	1
ENSOCUG00000033197	ENSOCUG00000008521	-0.9643	1
ENSOCUG00000033197	ENSOCUG00000022194	0.9786	1
ENSOCUG00000033197	ENSOCUG00000006467	-0.95	1
ENSOCUG00000033197	ENSOCUG00000013091	-0.9571	1
ENSOCUG00000033197	ENSOCUG00000008406	0.9571	1
ENSOCUG00000034312	ENSOCUG00000006110	-0.9534	1
ENSOCUG00000034312	ENSOCUG00000004663	0.957	1
ENSOCUG00000034312	ENSOCUG00000016989	-0.9606	1
ENSOCUG00000034312	ENSOCUG00000015563	-0.957	1
ENSOCUG00000034312	ENSOCUG00000001280	-0.9677	1
ENSOCUG00000034312	ENSOCUG00000009848	-0.957	1
ENSOCUG00000034312	ENSOCUG00000013890	0.9749	1
ENSOCUG00000034312	ENSOCUG00000017218	0.9785	1
ENSOCUG00000034312	ENSOCUG00000014042	-0.9749	1
ENSOCUG00000034312	ENSOCUG00000004136	-0.957	1
ENSOCUG00000034312	ENSOCUG00000022347	0.9642	1
ENSOCUG00000034312	ENSOCUG00000013405	-0.9534	1
ENSOCUG00000034312	ENSOCUG00000002206	-0.9534	1
ENSOCUG00000034312	ENSOCUG00000030883	-0.9749	1
ENSOCUG00000034312	ENSOCUG00000015521	0.9821	1
ENSOCUG00000034312	ENSOCUG00000012065	0.957	1
ENSOCUG00000034312	ENSOCUG00000016574	-0.9606	1
ENSOCUG00000034312	ENSOCUG00000006311	-0.957	1
ENSOCUG00000034312	ENSOCUG00000005430	-0.9749	1
ENSOCUG00000034312	ENSOCUG00000016004	-0.9534	1
ENSOCUG00000034312	ENSOCUG00000016007	0.9749	1
ENSOCUG00000034312	ENSOCUG00000006159	0.957	1
ENSOCUG00000034312	ENSOCUG00000014549	-0.9606	1
ENSOCUG00000034312	ENSOCUG00000004627	0.9642	1
ENSOCUG00000034312	ENSOCUG00000001571	-0.9713	1
ENSOCUG00000034312	ENSOCUG00000016531	0.957	1
ENSOCUG00000034312	ENSOCUG00000016709	-0.9606	1
ENSOCUG00000034312	ENSOCUG00000013066	-0.9749	1
ENSOCUG00000034312	ENSOCUG00000012200	-0.9785	1
ENSOCUG00000034312	ENSOCUG00000017939	-0.9893	1
ENSOCUG00000034312	ENSOCUG00000029043	-0.957	1
ENSOCUG00000034312	ENSOCUG00000008371	-0.9749	1
ENSOCUG00000034312	ENSOCUG00000003105	0.9606	1
ENSOCUG00000034312	ENSOCUG00000004225	-0.9642	1
ENSOCUG00000034312	ENSOCUG00000004962	0.9642	1
ENSOCUG00000034312	ENSOCUG00000024611	-0.9821	1
ENSOCUG00000034312	ENSOCUG00000037070	0.957	1
ENSOCUG00000034312	ENSOCUG00000006641	0.9534	1
ENSOCUG00000034312	ENSOCUG00000012080	0.9534	1
ENSOCUG00000034312	ENSOCUG00000015029	-0.9606	1
ENSOCUG00000034312	ENSOCUG00000004415	-0.957	1
ENSOCUG00000034312	ENSOCUG00000007011	-0.9821	1
ENSOCUG00000034312	ENSOCUG00000000792	0.957	1
ENSOCUG00000034312	ENSOCUG00000035573	0.9677	1
ENSOCUG00000034312	ENSOCUG00000023500	-0.957	1
ENSOCUG00000034312	ENSOCUG00000008866	-0.9642	1
ENSOCUG00000034312	ENSOCUG00000007220	-0.9534	1
ENSOCUG00000034312	ENSOCUG00000024067	-0.9642	1
ENSOCUG00000034312	ENSOCUG00000000750	0.9713	1
ENSOCUG00000034312	ENSOCUG00000026751	0.957	1
ENSOCUG00000034312	ENSOCUG00000007769	-0.9534	1
ENSOCUG00000034312	ENSOCUG00000005203	-0.9534	1
ENSOCUG00000034312	ENSOCUG00000001362	-0.9677	1
ENSOCUG00000034312	ENSOCUG00000006436	-0.9606	1
ENSOCUG00000034312	ENSOCUG00000005038	-0.9749	1
ENSOCUG00000034312	ENSOCUG00000009559	0.9749	1
ENSOCUG00000034312	ENSOCUG00000004071	-0.9534	1
ENSOCUG00000034312	ENSOCUG00000005384	-0.9785	1
ENSOCUG00000034312	ENSOCUG00000005385	-0.957	1
ENSOCUG00000034312	ENSOCUG00000010289	-0.9642	1
ENSOCUG00000034312	ENSOCUG00000011706	-0.9677	1
ENSOCUG00000034312	ENSOCUG00000002159	-0.957	1
ENSOCUG00000034312	ENSOCUG00000005835	0.9749	1
ENSOCUG00000034312	ENSOCUG00000024176	-0.9606	1
ENSOCUG00000034312	ENSOCUG00000028047	-0.9749	1
ENSOCUG00000034312	ENSOCUG00000017069	-0.9606	1
ENSOCUG00000034312	ENSOCUG00000026321	-0.9749	1
ENSOCUG00000034312	ENSOCUG00000005504	-0.9534	1
ENSOCUG00000034312	ENSOCUG00000008838	-0.9785	1
ENSOCUG00000034312	ENSOCUG00000010777	0.9785	1
ENSOCUG00000034312	ENSOCUG00000025883	-0.9857	1
ENSOCUG00000034312	ENSOCUG00000002873	0.9606	1
ENSOCUG00000034312	ENSOCUG00000001741	0.9606	1
ENSOCUG00000034312	ENSOCUG00000000439	-0.9713	1
ENSOCUG00000034312	ENSOCUG00000008090	-0.957	1
ENSOCUG00000034312	ENSOCUG00000014552	-0.9534	1
ENSOCUG00000034312	ENSOCUG00000004636	-0.9713	1
ENSOCUG00000034312	ENSOCUG00000000186	0.9785	1
ENSOCUG00000034312	ENSOCUG00000017256	-0.9534	1
ENSOCUG00000034312	ENSOCUG00000008257	-0.9606	1
ENSOCUG00000034312	ENSOCUG00000002187	-0.9821	1
ENSOCUG00000034312	ENSOCUG00000016036	0.9534	1
ENSOCUG00000034312	ENSOCUG00000002429	-0.9749	1
ENSOCUG00000034312	ENSOCUG00000021006	-0.9606	1
ENSOCUG00000034312	ENSOCUG00000014628	-0.957	1
ENSOCUG00000034312	ENSOCUG00000002393	0.957	1
ENSOCUG00000034312	ENSOCUG00000015410	0.9677	1
ENSOCUG00000034312	ENSOCUG00000008003	-0.957	1
ENSOCUG00000034312	ENSOCUG00000010123	-0.9606	1
ENSOCUG00000034312	ENSOCUG00000039591	0.9713	1
ENSOCUG00000034312	ENSOCUG00000014120	-0.9713	1
ENSOCUG00000034312	ENSOCUG00000027117	-0.9642	1
ENSOCUG00000034312	ENSOCUG00000002353	-0.9785	1
ENSOCUG00000034312	ENSOCUG00000015793	-0.957	1
ENSOCUG00000034312	ENSOCUG00000006443	0.9785	1
ENSOCUG00000034312	ENSOCUG00000000063	-0.9857	1
ENSOCUG00000034312	ENSOCUG00000010544	0.9534	1
ENSOCUG00000034312	ENSOCUG00000007572	-0.9606	1
ENSOCUG00000034312	ENSOCUG00000017700	0.9534	1
ENSOCUG00000034312	ENSOCUG00000005662	-0.957	1
ENSOCUG00000034312	ENSOCUG00000009971	0.9677	1
ENSOCUG00000034312	ENSOCUG00000010867	-0.9785	1
ENSOCUG00000034312	ENSOCUG00000005022	-0.9642	1
ENSOCUG00000034312	ENSOCUG00000011387	0.9534	1
ENSOCUG00000034312	ENSOCUG00000008427	-0.9785	1
ENSOCUG00000034312	ENSOCUG00000025924	-0.957	1
ENSOCUG00000034312	ENSOCUG00000005257	0.957	1
ENSOCUG00000034312	ENSOCUG00000012354	0.9606	1
ENSOCUG00000034312	ENSOCUG00000002881	-0.957	1
ENSOCUG00000034312	ENSOCUG00000021539	-0.9785	1
ENSOCUG00000034312	ENSOCUG00000000482	0.957	1
ENSOCUG00000034312	ENSOCUG00000010620	0.9677	1
ENSOCUG00000034312	ENSOCUG00000006896	-0.957	1
ENSOCUG00000034312	ENSOCUG00000015356	0.9713	1
ENSOCUG00000034312	ENSOCUG00000003008	-0.9642	1
ENSOCUG00000034312	ENSOCUG00000006277	-0.9713	1
ENSOCUG00000034312	ENSOCUG00000017272	0.957	1
ENSOCUG00000034312	ENSOCUG00000011031	-0.9606	1
ENSOCUG00000034312	ENSOCUG00000015835	0.9677	1
ENSOCUG00000034312	ENSOCUG00000005553	-0.957	1
ENSOCUG00000034312	ENSOCUG00000017335	-0.9642	1
ENSOCUG00000034312	ENSOCUG00000010306	0.957	1
ENSOCUG00000034312	ENSOCUG00000007379	-0.9713	1
ENSOCUG00000034312	ENSOCUG00000008170	-0.9606	1
ENSOCUG00000034312	ENSOCUG00000003998	0.9534	1
ENSOCUG00000034312	ENSOCUG00000016552	0.9606	1
ENSOCUG00000034312	ENSOCUG00000008266	-0.9606	1
ENSOCUG00000034312	ENSOCUG00000023674	-0.9642	1
ENSOCUG00000034312	ENSOCUG00000003521	0.9642	1
ENSOCUG00000034312	ENSOCUG00000001387	-0.9677	1
ENSOCUG00000034312	ENSOCUG00000009178	-0.9677	1
ENSOCUG00000034312	ENSOCUG00000015094	0.957	1
ENSOCUG00000034312	ENSOCUG00000007498	-0.9749	1
ENSOCUG00000034312	ENSOCUG00000010272	0.957	1
ENSOCUG00000034312	ENSOCUG00000000102	0.957	1
ENSOCUG00000034312	ENSOCUG00000023806	-0.9606	1
ENSOCUG00000034312	ENSOCUG00000017674	-0.9642	1
ENSOCUG00000034312	ENSOCUG00000017678	-0.9606	1
ENSOCUG00000034312	ENSOCUG00000000847	0.9642	1
ENSOCUG00000034312	ENSOCUG00000025693	-0.9677	1
ENSOCUG00000034312	ENSOCUG00000023393	-0.9785	1
ENSOCUG00000034312	ENSOCUG00000012886	-0.9677	1
ENSOCUG00000034312	ENSOCUG00000016220	-0.9606	1
ENSOCUG00000034312	ENSOCUG00000010179	0.9606	1
ENSOCUG00000034312	ENSOCUG00000032782	-0.957	1
ENSOCUG00000034312	ENSOCUG00000004095	-0.9534	1
ENSOCUG00000034312	ENSOCUG00000009785	-0.9534	1
ENSOCUG00000034312	ENSOCUG00000030235	-0.957	1
ENSOCUG00000034312	ENSOCUG00000035553	-0.9642	1
ENSOCUG00000034312	ENSOCUG00000010517	-0.9749	1
ENSOCUG00000034312	ENSOCUG00000004524	0.9857	1
ENSOCUG00000034312	ENSOCUG00000026938	-0.9534	1
ENSOCUG00000034312	ENSOCUG00000005015	-0.9606	1
ENSOCUG00000034312	ENSOCUG00000012396	-0.9713	1
ENSOCUG00000034312	ENSOCUG00000013668	0.9642	1
ENSOCUG00000034312	ENSOCUG00000005932	0.9713	1
ENSOCUG00000034312	ENSOCUG00000007243	0.9606	1
ENSOCUG00000034312	ENSOCUG00000007744	0.9677	1
ENSOCUG00000034312	ENSOCUG00000013616	0.9642	1
ENSOCUG00000034312	ENSOCUG00000006735	-0.9606	1
ENSOCUG00000034312	ENSOCUG00000016050	0.9677	1
ENSOCUG00000034312	ENSOCUG00000026305	-0.9642	1
ENSOCUG00000034312	ENSOCUG00000001881	0.9642	1
ENSOCUG00000034312	ENSOCUG00000002238	-0.9606	1
ENSOCUG00000034312	ENSOCUG00000000274	-0.957	1
ENSOCUG00000034312	ENSOCUG00000014062	-0.9749	1
ENSOCUG00000034312	ENSOCUG00000005952	0.9677	1
ENSOCUG00000034312	ENSOCUG00000009503	-0.9713	1
ENSOCUG00000034312	ENSOCUG00000024386	-0.9606	1
ENSOCUG00000034312	ENSOCUG00000001215	-0.9785	1
ENSOCUG00000034312	ENSOCUG00000032694	-0.9534	1
ENSOCUG00000034312	ENSOCUG00000015067	-0.957	1
ENSOCUG00000034312	ENSOCUG00000013058	-0.957	1
ENSOCUG00000034312	ENSOCUG00000004180	0.9785	1
ENSOCUG00000034312	ENSOCUG00000006778	0.9534	1
ENSOCUG00000034312	ENSOCUG00000025823	-0.9713	1
ENSOCUG00000034312	ENSOCUG00000004845	-0.9713	1
ENSOCUG00000034312	ENSOCUG00000012244	0.9642	1
ENSOCUG00000034312	ENSOCUG00000008776	0.9642	1
ENSOCUG00000034312	ENSOCUG00000005723	0.9534	1
ENSOCUG00000034312	ENSOCUG00000004065	-0.957	1
ENSOCUG00000034312	ENSOCUG00000009715	-0.957	1
ENSOCUG00000034312	ENSOCUG00000016881	-0.957	1
ENSOCUG00000034312	ENSOCUG00000027459	-0.9642	1
ENSOCUG00000034312	ENSOCUG00000022751	-0.9642	1
ENSOCUG00000034312	ENSOCUG00000014811	0.9606	1
ENSOCUG00000034312	ENSOCUG00000011418	-0.9677	1
ENSOCUG00000034312	ENSOCUG00000002847	-0.9713	1
ENSOCUG00000034312	ENSOCUG00000014644	0.9534	1
ENSOCUG00000034312	ENSOCUG00000016677	-0.9893	1
ENSOCUG00000034312	ENSOCUG00000024603	-0.9606	1
ENSOCUG00000034312	ENSOCUG00000004026	0.9749	1
ENSOCUG00000034312	ENSOCUG00000013579	0.9606	1
ENSOCUG00000034312	ENSOCUG00000003336	-0.9534	1
ENSOCUG00000034312	ENSOCUG00000002948	-0.9713	1
ENSOCUG00000034312	ENSOCUG00000007109	0.9642	1
ENSOCUG00000034312	ENSOCUG00000026608	-0.957	1
ENSOCUG00000034312	ENSOCUG00000001220	-0.9749	1
ENSOCUG00000034312	ENSOCUG00000017417	-0.9642	1
ENSOCUG00000034312	ENSOCUG00000004400	-0.9677	1
ENSOCUG00000034312	ENSOCUG00000002334	-0.9534	1
ENSOCUG00000034312	ENSOCUG00000025395	-0.9606	1
ENSOCUG00000034312	ENSOCUG00000017670	-0.957	1
ENSOCUG00000034312	ENSOCUG00000011557	-0.9749	1
ENSOCUG00000034312	ENSOCUG00000016808	0.957	1
ENSOCUG00000034312	ENSOCUG00000008348	-0.9677	1
ENSOCUG00000034312	ENSOCUG00000027176	-0.9821	1
ENSOCUG00000034312	ENSOCUG00000022860	-0.9785	1
ENSOCUG00000034312	ENSOCUG00000021263	-0.9534	1
ENSOCUG00000034312	ENSOCUG00000007535	-0.9606	1
ENSOCUG00000034312	ENSOCUG00000026766	-0.9534	1
ENSOCUG00000034312	ENSOCUG00000015847	0.9606	1
ENSOCUG00000034312	ENSOCUG00000012716	-0.9642	1
ENSOCUG00000034312	ENSOCUG00000004258	-0.9713	1
ENSOCUG00000034149	ENSOCUG00000006055	0.9669	1
ENSOCUG00000034149	ENSOCUG00000016531	0.9544	1
ENSOCUG00000034149	ENSOCUG00000007094	-0.9562	1
ENSOCUG00000034149	ENSOCUG00000010949	-0.9562	1
ENSOCUG00000034149	ENSOCUG00000013751	0.9544	1
ENSOCUG00000034149	ENSOCUG00000006650	-0.9634	1
ENSOCUG00000034149	ENSOCUG00000006443	0.9544	1
ENSOCUG00000034149	ENSOCUG00000029443	0.9759	1
ENSOCUG00000034149	ENSOCUG00000004486	0.9526	1
ENSOCUG00000034149	ENSOCUG00000005553	-0.9616	1
ENSOCUG00000034149	ENSOCUG00000007379	-0.9634	1
ENSOCUG00000034149	ENSOCUG00000007427	0.9741	1
ENSOCUG00000034149	ENSOCUG00000014265	0.9598	1
ENSOCUG00000034149	ENSOCUG00000006961	0.9562	1
ENSOCUG00000034149	ENSOCUG00000017384	0.9508	1
ENSOCUG00000034149	ENSOCUG00000022919	-0.9508	1
ENSOCUG00000034149	ENSOCUG00000024028	-0.9508	1
ENSOCUG00000034149	ENSOCUG00000009305	0.9777	1
ENSOCUG00000034149	ENSOCUG00000013058	-0.9669	1
ENSOCUG00000034149	ENSOCUG00000007341	-0.958	1
ENSOCUG00000034149	ENSOCUG00000000618	0.9598	1
ENSOCUG00000034149	ENSOCUG00000015638	0.9526	1
ENSOCUG00000034149	ENSOCUG00000002847	-0.9508	1
ENSOCUG00000034149	ENSOCUG00000005376	-0.9651	1
ENSOCUG00000034149	ENSOCUG00000024050	-0.9544	1
ENSOCUG00000034149	ENSOCUG00000000812	0.9651	1
ENSOCUG00000035561	ENSOCUG00000015964	0.955	3
ENSOCUG00000035561	ENSOCUG00000006671	-0.9604	3
ENSOCUG00000035478	ENSOCUG00000016825	0.9714	4
ENSOCUG00000035478	ENSOCUG00000014485	-0.9643	4
ENSOCUG00000032001	ENSOCUG00000000697	-0.9571	4
ENSOCUG00000032001	ENSOCUG00000005957	0.9679	4
ENSOCUG00000030470	ENSOCUG00000006312	-0.95	4
ENSOCUG00000035012	ENSOCUG00000011199	-0.9777	4
ENSOCUG00000035012	ENSOCUG00000013721	0.9526	4
ENSOCUG00000035012	ENSOCUG00000013643	0.9741	4
ENSOCUG00000035012	ENSOCUG00000001447	0.9526	4
ENSOCUG00000035012	ENSOCUG00000003516	0.9669	4
ENSOCUG00000035012	ENSOCUG00000014503	0.9705	4
ENSOCUG00000035012	ENSOCUG00000013388	0.9526	4
ENSOCUG00000035012	ENSOCUG00000012026	0.9669	4
ENSOCUG00000035012	ENSOCUG00000009270	0.9526	4
ENSOCUG00000035012	ENSOCUG00000003859	0.9526	4
ENSOCUG00000035012	ENSOCUG00000005009	0.9634	4
ENSOCUG00000035012	ENSOCUG00000015115	0.9562	4
ENSOCUG00000035012	ENSOCUG00000016157	0.9526	4
ENSOCUG00000030721	ENSOCUG00000023764	0.9571	4
ENSOCUG00000036059	ENSOCUG00000008859	0.9514	4
ENSOCUG00000034944	ENSOCUG00000004354	-0.9646	4
ENSOCUG00000031402	ENSOCUG00000034648	0.9679	5
ENSOCUG00000031402	ENSOCUG00000017709	0.9536	5
ENSOCUG00000031402	ENSOCUG00000003921	0.95	5
ENSOCUG00000037615	ENSOCUG00000022630	0.9536	5
ENSOCUG00000037615	ENSOCUG00000003316	0.9571	5
ENSOCUG00000037615	ENSOCUG00000015409	0.9571	5
ENSOCUG00000037615	ENSOCUG00000013857	-0.95	5
ENSOCUG00000037615	ENSOCUG00000017254	0.95	5
ENSOCUG00000037615	ENSOCUG00000007100	0.9607	5
ENSOCUG00000037615	ENSOCUG00000023051	0.9607	5
ENSOCUG00000037615	ENSOCUG00000007066	0.95	5
ENSOCUG00000037615	ENSOCUG00000015772	0.9714	5
ENSOCUG00000037615	ENSOCUG00000008731	0.9679	5
ENSOCUG00000037615	ENSOCUG00000002972	0.95	5
ENSOCUG00000037615	ENSOCUG00000006162	0.9643	5
ENSOCUG00000037615	ENSOCUG00000006339	0.9536	5
ENSOCUG00000031303	ENSOCUG00000009843	0.9679	5
ENSOCUG00000031303	ENSOCUG00000000718	0.9643	5
ENSOCUG00000031303	ENSOCUG00000005790	0.9643	5
ENSOCUG00000031303	ENSOCUG00000000534	0.9679	5
ENSOCUG00000031303	ENSOCUG00000001814	0.95	5
ENSOCUG00000031303	ENSOCUG00000007957	0.95	5
ENSOCUG00000039634	ENSOCUG00000008083	-0.9679	5
ENSOCUG00000039634	ENSOCUG00000000805	0.95	5
ENSOCUG00000035569	ENSOCUG00000012980	0.9714	5
ENSOCUG00000034669	ENSOCUG00000011995	0.95	5
ENSOCUG00000037121	ENSOCUG00000022744	0.9607	5
ENSOCUG00000037121	ENSOCUG00000002633	0.95	5
ENSOCUG00000037121	ENSOCUG00000006544	0.9607	5
ENSOCUG00000033187	ENSOCUG00000004469	0.9571	5
ENSOCUG00000033187	ENSOCUG00000016043	0.95	5
ENSOCUG00000033187	ENSOCUG00000025897	0.9536	5
ENSOCUG00000033187	ENSOCUG00000002217	0.9571	5
ENSOCUG00000033187	ENSOCUG00000027837	-0.9536	5
ENSOCUG00000033187	ENSOCUG00000000543	0.95	5
ENSOCUG00000033187	ENSOCUG00000039275	-0.9607	5
ENSOCUG00000033187	ENSOCUG00000022362	0.9536	5
ENSOCUG00000033187	ENSOCUG00000037714	0.9571	5
ENSOCUG00000033187	ENSOCUG00000000534	0.9679	5
ENSOCUG00000033187	ENSOCUG00000001814	0.95	5
ENSOCUG00000033187	ENSOCUG00000015772	0.9571	5
ENSOCUG00000033187	ENSOCUG00000012980	0.9571	5
ENSOCUG00000033187	ENSOCUG00000008731	0.9536	5
ENSOCUG00000033187	ENSOCUG00000003818	0.9643	5
ENSOCUG00000032781	ENSOCUG00000014849	0.95	5
ENSOCUG00000036379	ENSOCUG00000000201	0.9607	5
ENSOCUG00000036379	ENSOCUG00000001097	0.9643	5
ENSOCUG00000036379	ENSOCUG00000016740	0.9571	5
ENSOCUG00000036379	ENSOCUG00000016043	0.9679	5
ENSOCUG00000036379	ENSOCUG00000006803	0.9536	5
ENSOCUG00000036379	ENSOCUG00000002557	0.9536	5
ENSOCUG00000036379	ENSOCUG00000005822	0.9714	5
ENSOCUG00000036379	ENSOCUG00000022362	0.9821	5
ENSOCUG00000036379	ENSOCUG00000015785	0.95	5
ENSOCUG00000036379	ENSOCUG00000006744	0.9536	5
ENSOCUG00000036379	ENSOCUG00000014569	-0.9607	5
ENSOCUG00000036379	ENSOCUG00000037714	0.9536	5
ENSOCUG00000036379	ENSOCUG00000000534	0.95	5
ENSOCUG00000036379	ENSOCUG00000015126	0.9536	5
ENSOCUG00000036379	ENSOCUG00000012814	0.9571	5
ENSOCUG00000036379	ENSOCUG00000016395	0.95	5
ENSOCUG00000036379	ENSOCUG00000008289	0.9607	5
ENSOCUG00000036379	ENSOCUG00000015384	0.9679	5
ENSOCUG00000031468	ENSOCUG00000015875	0.9571	5
ENSOCUG00000038260	ENSOCUG00000003196	0.9526	5
ENSOCUG00000036128	ENSOCUG00000008083	-0.9642	5
ENSOCUG00000036128	ENSOCUG00000004624	0.9677	5
ENSOCUG00000036128	ENSOCUG00000004959	0.9677	5
ENSOCUG00000036128	ENSOCUG00000009866	0.9606	5
ENSOCUG00000036128	ENSOCUG00000000604	-0.9642	5
ENSOCUG00000037000	ENSOCUG00000008078	0.9679	5
ENSOCUG00000037000	ENSOCUG00000002577	-0.9643	5
ENSOCUG00000037000	ENSOCUG00000015453	0.9607	5
ENSOCUG00000037000	ENSOCUG00000009946	0.95	5
ENSOCUG00000037000	ENSOCUG00000025327	0.9607	5
ENSOCUG00000035057	ENSOCUG00000026253	-0.958	5
ENSOCUG00000035057	ENSOCUG00000010456	0.9544	5
ENSOCUG00000035057	ENSOCUG00000001993	0.9705	5
ENSOCUG00000035057	ENSOCUG00000004902	-0.9508	5
ENSOCUG00000035057	ENSOCUG00000006126	0.9562	5
ENSOCUG00000039173	ENSOCUG00000004622	0.9679	5
ENSOCUG00000039173	ENSOCUG00000022744	0.9679	5
ENSOCUG00000039173	ENSOCUG00000030923	0.9643	5
ENSOCUG00000039173	ENSOCUG00000002633	0.9607	5
ENSOCUG00000039173	ENSOCUG00000014049	0.95	5
ENSOCUG00000039173	ENSOCUG00000001310	0.9679	5
ENSOCUG00000039173	ENSOCUG00000027106	0.9571	5
ENSOCUG00000039173	ENSOCUG00000009038	-0.9536	5
ENSOCUG00000039173	ENSOCUG00000007230	-0.95	5
ENSOCUG00000036024	ENSOCUG00000013280	0.9679	5
ENSOCUG00000036024	ENSOCUG00000009173	-0.9571	5
ENSOCUG00000036024	ENSOCUG00000022513	0.9643	5
ENSOCUG00000036024	ENSOCUG00000007381	0.9643	5
ENSOCUG00000036024	ENSOCUG00000009038	-0.95	5
ENSOCUG00000035606	ENSOCUG00000034962	-0.95	5
ENSOCUG00000035606	ENSOCUG00000001993	0.9536	5
ENSOCUG00000035505	ENSOCUG00000016948	0.95	5
ENSOCUG00000035505	ENSOCUG00000012044	0.9643	5
ENSOCUG00000036448	ENSOCUG00000009848	-0.9848	1
ENSOCUG00000036448	ENSOCUG00000013890	0.9598	1
ENSOCUG00000036448	ENSOCUG00000006801	0.9598	1
ENSOCUG00000036448	ENSOCUG00000014042	-0.9759	1
ENSOCUG00000036448	ENSOCUG00000002206	-0.9651	1
ENSOCUG00000036448	ENSOCUG00000030883	-0.9526	1
ENSOCUG00000036448	ENSOCUG00000013963	0.9526	1
ENSOCUG00000036448	ENSOCUG00000015521	0.9562	1
ENSOCUG00000036448	ENSOCUG00000006684	-0.9705	1
ENSOCUG00000036448	ENSOCUG00000022920	-0.9634	1
ENSOCUG00000036448	ENSOCUG00000006311	-0.9705	1
ENSOCUG00000036448	ENSOCUG00000005430	-0.9598	1
ENSOCUG00000036448	ENSOCUG00000012914	-0.9759	1
ENSOCUG00000036448	ENSOCUG00000006159	0.9526	1
ENSOCUG00000036448	ENSOCUG00000017012	0.9562	1
ENSOCUG00000036448	ENSOCUG00000014549	-0.9526	1
ENSOCUG00000036448	ENSOCUG00000001571	-0.9634	1
ENSOCUG00000036448	ENSOCUG00000012200	-0.958	1
ENSOCUG00000036448	ENSOCUG00000004817	-0.958	1
ENSOCUG00000036448	ENSOCUG00000008371	-0.9812	1
ENSOCUG00000036448	ENSOCUG00000015182	0.9598	1
ENSOCUG00000036448	ENSOCUG00000003105	0.9526	1
ENSOCUG00000036448	ENSOCUG00000013254	0.9705	1
ENSOCUG00000036448	ENSOCUG00000002993	0.9759	1
ENSOCUG00000036448	ENSOCUG00000013357	0.9669	1
ENSOCUG00000036448	ENSOCUG00000037070	0.9562	1
ENSOCUG00000036448	ENSOCUG00000000535	0.9616	1
ENSOCUG00000036448	ENSOCUG00000035746	-0.9634	1
ENSOCUG00000036448	ENSOCUG00000003802	-0.9705	1
ENSOCUG00000036448	ENSOCUG00000004415	-0.9669	1
ENSOCUG00000036448	ENSOCUG00000028153	-0.9634	1
ENSOCUG00000036448	ENSOCUG00000007011	-0.9741	1
ENSOCUG00000036448	ENSOCUG00000000792	0.958	1
ENSOCUG00000036448	ENSOCUG00000000791	-0.9741	1
ENSOCUG00000036448	ENSOCUG00000002007	-0.9508	1
ENSOCUG00000036448	ENSOCUG00000023500	-0.9598	1
ENSOCUG00000036448	ENSOCUG00000003439	0.9544	1
ENSOCUG00000036448	ENSOCUG00000029469	-0.9812	1
ENSOCUG00000036448	ENSOCUG00000024067	-0.9777	1
ENSOCUG00000036448	ENSOCUG00000015602	0.9759	1
ENSOCUG00000036448	ENSOCUG00000021258	-0.9598	1
ENSOCUG00000036448	ENSOCUG00000005203	-0.9651	1
ENSOCUG00000036448	ENSOCUG00000005038	-0.9598	1
ENSOCUG00000036448	ENSOCUG00000009559	0.9723	1
ENSOCUG00000036448	ENSOCUG00000005384	-0.958	1
ENSOCUG00000036448	ENSOCUG00000011704	-0.9616	1
ENSOCUG00000036448	ENSOCUG00000011069	-0.9812	1
ENSOCUG00000036448	ENSOCUG00000005835	0.9812	1
ENSOCUG00000036448	ENSOCUG00000024176	-0.9598	1
ENSOCUG00000036448	ENSOCUG00000028047	-0.9634	1
ENSOCUG00000036448	ENSOCUG00000017069	-0.9526	1
ENSOCUG00000036448	ENSOCUG00000026321	-0.9544	1
ENSOCUG00000036448	ENSOCUG00000013915	-0.9562	1
ENSOCUG00000036448	ENSOCUG00000021898	0.958	1
ENSOCUG00000036448	ENSOCUG00000010034	0.9705	1
ENSOCUG00000036448	ENSOCUG00000003799	-0.9669	1
ENSOCUG00000036448	ENSOCUG00000024139	-0.9598	1
ENSOCUG00000036448	ENSOCUG00000010777	0.9526	1
ENSOCUG00000036448	ENSOCUG00000003862	-0.9723	1
ENSOCUG00000036448	ENSOCUG00000002873	0.9651	1
ENSOCUG00000036448	ENSOCUG00000001741	0.9508	1
ENSOCUG00000036448	ENSOCUG00000000439	-0.9848	1
ENSOCUG00000036448	ENSOCUG00000014552	-0.9759	1
ENSOCUG00000036448	ENSOCUG00000000186	0.9562	1
ENSOCUG00000036448	ENSOCUG00000034459	-0.9598	1
ENSOCUG00000036448	ENSOCUG00000002187	-0.9723	1
ENSOCUG00000036448	ENSOCUG00000016036	0.9777	1
ENSOCUG00000036448	ENSOCUG00000008507	-0.9812	1
ENSOCUG00000036448	ENSOCUG00000002429	-0.9508	1
ENSOCUG00000036448	ENSOCUG00000014628	-0.958	1
ENSOCUG00000036448	ENSOCUG00000008003	-0.9598	1
ENSOCUG00000036448	ENSOCUG00000027869	-0.9562	1
ENSOCUG00000036448	ENSOCUG00000014120	-0.9508	1
ENSOCUG00000036448	ENSOCUG00000015793	-0.9544	1
ENSOCUG00000036448	ENSOCUG00000007316	-0.9562	1
ENSOCUG00000036448	ENSOCUG00000006443	0.958	1
ENSOCUG00000036448	ENSOCUG00000010544	0.9723	1
ENSOCUG00000036448	ENSOCUG00000007572	-0.9741	1
ENSOCUG00000036448	ENSOCUG00000016464	-0.9526	1
ENSOCUG00000036448	ENSOCUG00000005218	0.9616	1
ENSOCUG00000036448	ENSOCUG00000017700	0.9526	1
ENSOCUG00000036448	ENSOCUG00000026246	-0.9562	1
ENSOCUG00000036448	ENSOCUG00000017572	-0.9562	1
ENSOCUG00000036448	ENSOCUG00000022083	-0.9884	1
ENSOCUG00000036448	ENSOCUG00000009971	0.9794	1
ENSOCUG00000036448	ENSOCUG00000023680	-0.9598	1
ENSOCUG00000036448	ENSOCUG00000002050	-0.9562	1
ENSOCUG00000036448	ENSOCUG00000010867	-0.958	1
ENSOCUG00000036448	ENSOCUG00000005395	0.9544	1
ENSOCUG00000036448	ENSOCUG00000002705	-0.9544	1
ENSOCUG00000036448	ENSOCUG00000025924	-0.9544	1
ENSOCUG00000036448	ENSOCUG00000012354	0.9705	1
ENSOCUG00000036448	ENSOCUG00000021539	-0.9562	1
ENSOCUG00000036448	ENSOCUG00000003754	0.9741	1
ENSOCUG00000036448	ENSOCUG00000006896	-0.9651	1
ENSOCUG00000036448	ENSOCUG00000005233	0.9616	1
ENSOCUG00000036448	ENSOCUG00000015356	0.9616	1
ENSOCUG00000036448	ENSOCUG00000006277	-0.9687	1
ENSOCUG00000036448	ENSOCUG00000017272	0.9562	1
ENSOCUG00000036448	ENSOCUG00000009867	-0.9598	1
ENSOCUG00000036448	ENSOCUG00000013781	-0.9526	1
ENSOCUG00000036448	ENSOCUG00000015835	0.9562	1
ENSOCUG00000036448	ENSOCUG00000009082	-0.9884	1
ENSOCUG00000036448	ENSOCUG00000005553	-0.9651	1
ENSOCUG00000036448	ENSOCUG00000023877	-0.9634	1
ENSOCUG00000036448	ENSOCUG00000016552	0.9634	1
ENSOCUG00000036448	ENSOCUG00000007146	0.9598	1
ENSOCUG00000036448	ENSOCUG00000017609	0.9526	1
ENSOCUG00000036448	ENSOCUG00000006372	0.9669	1
ENSOCUG00000036448	ENSOCUG00000014723	-0.9669	1
ENSOCUG00000036448	ENSOCUG00000005714	0.9634	1
ENSOCUG00000036448	ENSOCUG00000003521	0.9508	1
ENSOCUG00000036448	ENSOCUG00000009178	-0.9812	1
ENSOCUG00000036448	ENSOCUG00000007498	-0.9651	1
ENSOCUG00000036448	ENSOCUG00000014619	-0.9955	1
ENSOCUG00000036448	ENSOCUG00000004244	0.9544	1
ENSOCUG00000036448	ENSOCUG00000007894	-0.9759	1
ENSOCUG00000036448	ENSOCUG00000010272	0.9526	1
ENSOCUG00000036448	ENSOCUG00000008013	0.958	1
ENSOCUG00000036448	ENSOCUG00000023806	-0.9669	1
ENSOCUG00000036448	ENSOCUG00000017674	-0.9777	1
ENSOCUG00000036448	ENSOCUG00000000847	0.9812	1
ENSOCUG00000036448	ENSOCUG00000025693	-0.9598	1
ENSOCUG00000036448	ENSOCUG00000023393	-0.9562	1
ENSOCUG00000036448	ENSOCUG00000013171	-0.9598	1
ENSOCUG00000036448	ENSOCUG00000007585	-0.9526	1
ENSOCUG00000036448	ENSOCUG00000014512	0.9687	1
ENSOCUG00000036448	ENSOCUG00000003326	0.9544	1
ENSOCUG00000036448	ENSOCUG00000029379	0.9687	1
ENSOCUG00000036448	ENSOCUG00000029376	-0.9544	1
ENSOCUG00000036448	ENSOCUG00000003495	0.9634	1
ENSOCUG00000036448	ENSOCUG00000010179	0.9526	1
ENSOCUG00000036448	ENSOCUG00000004774	-0.9812	1
ENSOCUG00000036448	ENSOCUG00000032782	-0.9634	1
ENSOCUG00000036448	ENSOCUG00000015669	0.9526	1
ENSOCUG00000036448	ENSOCUG00000009785	-0.9705	1
ENSOCUG00000036448	ENSOCUG00000030235	-0.9508	1
ENSOCUG00000036448	ENSOCUG00000035553	-0.992	1
ENSOCUG00000036448	ENSOCUG00000010517	-0.9759	1
ENSOCUG00000036448	ENSOCUG00000004524	0.9598	1
ENSOCUG00000036448	ENSOCUG00000012472	-0.9526	1
ENSOCUG00000036448	ENSOCUG00000017386	-0.9562	1
ENSOCUG00000036448	ENSOCUG00000005015	-0.9562	1
ENSOCUG00000036448	ENSOCUG00000012396	-0.9526	1
ENSOCUG00000036448	ENSOCUG00000005932	0.9741	1
ENSOCUG00000036448	ENSOCUG00000001818	-0.9812	1
ENSOCUG00000036448	ENSOCUG00000013616	0.9812	1
ENSOCUG00000036448	ENSOCUG00000016050	0.9741	1
ENSOCUG00000036448	ENSOCUG00000026305	-0.9705	1
ENSOCUG00000036448	ENSOCUG00000022919	-0.9544	1
ENSOCUG00000036448	ENSOCUG00000005994	-0.9777	1
ENSOCUG00000036448	ENSOCUG00000010052	0.9687	1
ENSOCUG00000036448	ENSOCUG00000030611	-0.9526	1
ENSOCUG00000036448	ENSOCUG00000001881	0.9777	1
ENSOCUG00000036448	ENSOCUG00000014062	-0.9759	1
ENSOCUG00000036448	ENSOCUG00000016357	0.9598	1
ENSOCUG00000036448	ENSOCUG00000003686	0.9526	1
ENSOCUG00000036448	ENSOCUG00000009503	-0.9562	1
ENSOCUG00000036448	ENSOCUG00000024386	-0.9759	1
ENSOCUG00000036448	ENSOCUG00000010190	-0.9634	1
ENSOCUG00000036448	ENSOCUG00000002650	0.9616	1
ENSOCUG00000036448	ENSOCUG00000011315	-0.9634	1
ENSOCUG00000036448	ENSOCUG00000026892	-0.9562	1
ENSOCUG00000036448	ENSOCUG00000029357	-0.9777	1
ENSOCUG00000036448	ENSOCUG00000015067	-0.9741	1
ENSOCUG00000036448	ENSOCUG00000013058	-0.9562	1
ENSOCUG00000036448	ENSOCUG00000004180	0.9562	1
ENSOCUG00000036448	ENSOCUG00000029016	0.9634	1
ENSOCUG00000036448	ENSOCUG00000003189	-0.9616	1
ENSOCUG00000036448	ENSOCUG00000025823	-0.9741	1
ENSOCUG00000036448	ENSOCUG00000015734	0.9669	1
ENSOCUG00000036448	ENSOCUG00000004845	-0.9651	1
ENSOCUG00000036448	ENSOCUG00000012244	0.9884	1
ENSOCUG00000036448	ENSOCUG00000029674	-0.9634	1
ENSOCUG00000036448	ENSOCUG00000000618	0.9526	1
ENSOCUG00000036448	ENSOCUG00000016525	0.9741	1
ENSOCUG00000036448	ENSOCUG00000015638	0.9598	1
ENSOCUG00000036448	ENSOCUG00000008776	0.9508	1
ENSOCUG00000036448	ENSOCUG00000010672	0.9705	1
ENSOCUG00000036448	ENSOCUG00000028015	-0.9634	1
ENSOCUG00000036448	ENSOCUG00000003613	-0.9669	1
ENSOCUG00000036448	ENSOCUG00000004065	-0.9777	1
ENSOCUG00000036448	ENSOCUG00000001266	-0.9526	1
ENSOCUG00000036448	ENSOCUG00000016881	-0.9669	1
ENSOCUG00000036448	ENSOCUG00000027459	-0.9812	1
ENSOCUG00000036448	ENSOCUG00000014811	0.9669	1
ENSOCUG00000036448	ENSOCUG00000011418	-0.9687	1
ENSOCUG00000036448	ENSOCUG00000002847	-0.9723	1
ENSOCUG00000036448	ENSOCUG00000016677	-0.9651	1
ENSOCUG00000036448	ENSOCUG00000037702	-0.9812	1
ENSOCUG00000036448	ENSOCUG00000005164	0.9705	1
ENSOCUG00000036448	ENSOCUG00000007598	-0.9634	1
ENSOCUG00000036448	ENSOCUG00000028126	-0.9508	1
ENSOCUG00000036448	ENSOCUG00000004026	0.9562	1
ENSOCUG00000036448	ENSOCUG00000013579	0.9669	1
ENSOCUG00000036448	ENSOCUG00000003336	-0.9741	1
ENSOCUG00000036448	ENSOCUG00000026608	-0.9669	1
ENSOCUG00000036448	ENSOCUG00000010148	-0.9598	1
ENSOCUG00000036448	ENSOCUG00000027497	0.958	1
ENSOCUG00000036448	ENSOCUG00000008226	0.9526	1
ENSOCUG00000036448	ENSOCUG00000008224	-0.9634	1
ENSOCUG00000036448	ENSOCUG00000017417	-0.9562	1
ENSOCUG00000036448	ENSOCUG00000037036	-0.9777	1
ENSOCUG00000036448	ENSOCUG00000025395	-0.983	1
ENSOCUG00000036448	ENSOCUG00000017670	-0.9848	1
ENSOCUG00000036448	ENSOCUG00000011557	-0.9812	1
ENSOCUG00000036448	ENSOCUG00000027176	-0.9777	1
ENSOCUG00000036448	ENSOCUG00000022860	-0.9669	1
ENSOCUG00000036448	ENSOCUG00000012695	0.9616	1
ENSOCUG00000036448	ENSOCUG00000033003	-0.9598	1
ENSOCUG00000036448	ENSOCUG00000010151	-0.9634	1
ENSOCUG00000036448	ENSOCUG00000021263	-0.9777	1
ENSOCUG00000036448	ENSOCUG00000001804	-0.9687	1
ENSOCUG00000036448	ENSOCUG00000024050	-0.9508	1
ENSOCUG00000036448	ENSOCUG00000008407	-0.9741	1
ENSOCUG00000036448	ENSOCUG00000007535	-0.9705	1
ENSOCUG00000036448	ENSOCUG00000003892	0.9526	1
ENSOCUG00000036448	ENSOCUG00000015847	0.9598	1
ENSOCUG00000036448	ENSOCUG00000009771	-0.9562	1
ENSOCUG00000032788	ENSOCUG00000001903	0.957	5
ENSOCUG00000032788	ENSOCUG00000008757	0.9677	5
ENSOCUG00000031503	ENSOCUG00000025968	-0.9534	5
ENSOCUG00000032138	ENSOCUG00000009309	0.9536	5
ENSOCUG00000039339	ENSOCUG00000026206	0.9634	5
ENSOCUG00000039339	ENSOCUG00000031651	0.9634	5
ENSOCUG00000039339	ENSOCUG00000021507	0.9526	5
ENSOCUG00000039339	ENSOCUG00000026694	0.958	5
ENSOCUG00000038294	ENSOCUG00000017195	0.9536	5
ENSOCUG00000035850	ENSOCUG00000009237	0.958	5
ENSOCUG00000031102	ENSOCUG00000012045	0.955	5
ENSOCUG00000032160	ENSOCUG00000000526	0.9534	6
ENSOCUG00000032160	ENSOCUG00000015017	0.9534	6
ENSOCUG00000036531	ENSOCUG00000009848	0.9607	6
ENSOCUG00000036531	ENSOCUG00000006090	0.95	6
ENSOCUG00000036531	ENSOCUG00000035746	0.95	6
ENSOCUG00000036531	ENSOCUG00000011704	0.9643	6
ENSOCUG00000036531	ENSOCUG00000008003	0.95	6
ENSOCUG00000036531	ENSOCUG00000022083	0.95	6
ENSOCUG00000036531	ENSOCUG00000000847	-0.95	6
ENSOCUG00000036531	ENSOCUG00000016207	0.9607	6
ENSOCUG00000036531	ENSOCUG00000029357	0.95	6
ENSOCUG00000036531	ENSOCUG00000015067	0.9536	6
ENSOCUG00000036531	ENSOCUG00000027497	-0.95	6
ENSOCUG00000036531	ENSOCUG00000008407	0.95	6
ENSOCUG00000037310	ENSOCUG00000009848	0.973	6
ENSOCUG00000037310	ENSOCUG00000014042	0.9514	6
ENSOCUG00000037310	ENSOCUG00000006684	0.9586	6
ENSOCUG00000037310	ENSOCUG00000008371	0.9514	6
ENSOCUG00000037310	ENSOCUG00000013254	-0.973	6
ENSOCUG00000037310	ENSOCUG00000002993	-0.955	6
ENSOCUG00000037310	ENSOCUG00000013357	-0.9622	6
ENSOCUG00000037310	ENSOCUG00000037070	-0.9586	6
ENSOCUG00000037310	ENSOCUG00000003802	0.9622	6
ENSOCUG00000037310	ENSOCUG00000007011	0.955	6
ENSOCUG00000037310	ENSOCUG00000000792	-0.955	6
ENSOCUG00000037310	ENSOCUG00000029469	0.955	6
ENSOCUG00000037310	ENSOCUG00000021258	0.9766	6
ENSOCUG00000037310	ENSOCUG00000011069	0.9622	6
ENSOCUG00000037310	ENSOCUG00000005835	-0.9514	6
ENSOCUG00000037310	ENSOCUG00000028047	0.955	6
ENSOCUG00000037310	ENSOCUG00000013915	0.9514	6
ENSOCUG00000037310	ENSOCUG00000003862	0.9802	6
ENSOCUG00000037310	ENSOCUG00000000439	0.973	6
ENSOCUG00000037310	ENSOCUG00000029576	-0.9586	6
ENSOCUG00000037310	ENSOCUG00000034459	0.9586	6
ENSOCUG00000037310	ENSOCUG00000016036	-0.9604	6
ENSOCUG00000037310	ENSOCUG00000008507	0.9694	6
ENSOCUG00000037310	ENSOCUG00000029070	-0.955	6
ENSOCUG00000037310	ENSOCUG00000014628	0.9658	6
ENSOCUG00000037310	ENSOCUG00000014120	0.9514	6
ENSOCUG00000037310	ENSOCUG00000007316	0.9568	6
ENSOCUG00000037310	ENSOCUG00000010544	-0.9694	6
ENSOCUG00000037310	ENSOCUG00000017572	0.955	6
ENSOCUG00000037310	ENSOCUG00000022083	0.9622	6
ENSOCUG00000037310	ENSOCUG00000026396	-0.955	6
ENSOCUG00000037310	ENSOCUG00000021202	-0.9586	6
ENSOCUG00000037310	ENSOCUG00000003754	-0.9514	6
ENSOCUG00000037310	ENSOCUG00000009082	0.9586	6
ENSOCUG00000037310	ENSOCUG00000023877	0.9586	6
ENSOCUG00000037310	ENSOCUG00000017609	-0.9532	6
ENSOCUG00000037310	ENSOCUG00000012019	-0.955	6
ENSOCUG00000037310	ENSOCUG00000009178	0.9622	6
ENSOCUG00000037310	ENSOCUG00000014619	0.9766	6
ENSOCUG00000037310	ENSOCUG00000008013	-0.9586	6
ENSOCUG00000037310	ENSOCUG00000023806	0.9532	6
ENSOCUG00000037310	ENSOCUG00000017674	0.9532	6
ENSOCUG00000037310	ENSOCUG00000000847	-0.955	6
ENSOCUG00000037310	ENSOCUG00000013171	0.9568	6
ENSOCUG00000037310	ENSOCUG00000004774	0.964	6
ENSOCUG00000037310	ENSOCUG00000035553	0.9712	6
ENSOCUG00000037310	ENSOCUG00000010517	0.9568	6
ENSOCUG00000037310	ENSOCUG00000005932	-0.9622	6
ENSOCUG00000037310	ENSOCUG00000001818	0.955	6
ENSOCUG00000037310	ENSOCUG00000005994	0.9622	6
ENSOCUG00000037310	ENSOCUG00000024386	0.955	6
ENSOCUG00000037310	ENSOCUG00000029357	0.973	6
ENSOCUG00000037310	ENSOCUG00000015067	0.9514	6
ENSOCUG00000037310	ENSOCUG00000029016	-0.9622	6
ENSOCUG00000037310	ENSOCUG00000025823	0.955	6
ENSOCUG00000037310	ENSOCUG00000012244	-0.9604	6
ENSOCUG00000037310	ENSOCUG00000016525	-0.955	6
ENSOCUG00000037310	ENSOCUG00000003613	0.9586	6
ENSOCUG00000037310	ENSOCUG00000004065	0.9514	6
ENSOCUG00000037310	ENSOCUG00000011673	0.9532	6
ENSOCUG00000037310	ENSOCUG00000001266	0.973	6
ENSOCUG00000037310	ENSOCUG00000027459	0.9712	6
ENSOCUG00000037310	ENSOCUG00000037702	0.9622	6
ENSOCUG00000037310	ENSOCUG00000007598	0.973	6
ENSOCUG00000037310	ENSOCUG00000003336	0.964	6
ENSOCUG00000037310	ENSOCUG00000010148	0.9622	6
ENSOCUG00000037310	ENSOCUG00000037036	0.9604	6
ENSOCUG00000037310	ENSOCUG00000025395	0.9568	6
ENSOCUG00000037310	ENSOCUG00000017670	0.9514	6
ENSOCUG00000037310	ENSOCUG00000011557	0.9514	6
ENSOCUG00000037310	ENSOCUG00000027176	0.9514	6
ENSOCUG00000037310	ENSOCUG00000008407	0.9514	6
ENSOCUG00000037215	ENSOCUG00000004663	-0.9643	6
ENSOCUG00000037215	ENSOCUG00000006090	0.9536	6
ENSOCUG00000037215	ENSOCUG00000006686	0.9536	6
ENSOCUG00000037215	ENSOCUG00000022920	0.95	6
ENSOCUG00000037215	ENSOCUG00000032203	0.9643	6
ENSOCUG00000037215	ENSOCUG00000024669	-0.95	6
ENSOCUG00000037215	ENSOCUG00000009114	0.95	6
ENSOCUG00000037215	ENSOCUG00000017937	0.95	6
ENSOCUG00000037215	ENSOCUG00000015930	0.9536	6
ENSOCUG00000037215	ENSOCUG00000024148	0.9643	6
ENSOCUG00000037215	ENSOCUG00000010944	-0.9714	6
ENSOCUG00000037215	ENSOCUG00000025799	0.9607	6
ENSOCUG00000037215	ENSOCUG00000022412	0.95	6
ENSOCUG00000037215	ENSOCUG00000009873	0.9607	6
ENSOCUG00000037215	ENSOCUG00000002392	0.9536	6
ENSOCUG00000037215	ENSOCUG00000003083	-0.95	6
ENSOCUG00000037215	ENSOCUG00000014710	-0.9536	6
ENSOCUG00000037215	ENSOCUG00000014716	0.9571	6
ENSOCUG00000037215	ENSOCUG00000017921	0.9607	6
ENSOCUG00000037215	ENSOCUG00000023692	0.9571	6
ENSOCUG00000037215	ENSOCUG00000007536	0.9607	6
ENSOCUG00000037215	ENSOCUG00000024505	0.9607	6
ENSOCUG00000037215	ENSOCUG00000011453	0.9536	6
ENSOCUG00000037215	ENSOCUG00000011509	0.9643	6
ENSOCUG00000037215	ENSOCUG00000023773	0.9679	6
ENSOCUG00000037215	ENSOCUG00000035915	0.9786	6
ENSOCUG00000037215	ENSOCUG00000010309	0.9857	6
ENSOCUG00000037215	ENSOCUG00000003998	-0.9536	6
ENSOCUG00000037215	ENSOCUG00000015545	0.95	6
ENSOCUG00000037215	ENSOCUG00000037710	0.9607	6
ENSOCUG00000037215	ENSOCUG00000008840	-0.9607	6
ENSOCUG00000037215	ENSOCUG00000030611	0.9714	6
ENSOCUG00000037215	ENSOCUG00000008732	0.9571	6
ENSOCUG00000037215	ENSOCUG00000011217	-0.95	6
ENSOCUG00000037215	ENSOCUG00000010775	-0.95	6
ENSOCUG00000037215	ENSOCUG00000014645	-0.9536	6
ENSOCUG00000037215	ENSOCUG00000001651	-0.9607	6
ENSOCUG00000037215	ENSOCUG00000003338	-0.9821	6
ENSOCUG00000037215	ENSOCUG00000017244	0.9536	6
ENSOCUG00000036338	ENSOCUG00000001280	0.9669	6
ENSOCUG00000036338	ENSOCUG00000009848	0.9848	6
ENSOCUG00000036338	ENSOCUG00000013890	-0.9794	6
ENSOCUG00000036338	ENSOCUG00000007441	-0.9526	6
ENSOCUG00000036338	ENSOCUG00000006801	-0.9562	6
ENSOCUG00000036338	ENSOCUG00000012996	-0.9634	6
ENSOCUG00000036338	ENSOCUG00000014042	0.9741	6
ENSOCUG00000036338	ENSOCUG00000006807	-0.9723	6
ENSOCUG00000036338	ENSOCUG00000006090	0.9508	6
ENSOCUG00000036338	ENSOCUG00000004136	0.9544	6
ENSOCUG00000036338	ENSOCUG00000022347	-0.9794	6
ENSOCUG00000036338	ENSOCUG00000007050	0.9634	6
ENSOCUG00000036338	ENSOCUG00000013405	0.9848	6
ENSOCUG00000036338	ENSOCUG00000002206	0.9705	6
ENSOCUG00000036338	ENSOCUG00000030883	0.9651	6
ENSOCUG00000036338	ENSOCUG00000014461	0.958	6
ENSOCUG00000036338	ENSOCUG00000013963	-0.9723	6
ENSOCUG00000036338	ENSOCUG00000015521	-0.9741	6
ENSOCUG00000036338	ENSOCUG00000004309	0.9598	6
ENSOCUG00000036338	ENSOCUG00000006684	0.9616	6
ENSOCUG00000036338	ENSOCUG00000006688	-0.9544	6
ENSOCUG00000036338	ENSOCUG00000012331	-0.9651	6
ENSOCUG00000036338	ENSOCUG00000016574	0.9598	6
ENSOCUG00000036338	ENSOCUG00000006311	0.9598	6
ENSOCUG00000036338	ENSOCUG00000005430	0.9812	6
ENSOCUG00000036338	ENSOCUG00000017295	-0.9526	6
ENSOCUG00000036338	ENSOCUG00000012914	0.9634	6
ENSOCUG00000036338	ENSOCUG00000016007	-0.9669	6
ENSOCUG00000036338	ENSOCUG00000006159	-0.9544	6
ENSOCUG00000036338	ENSOCUG00000014549	0.9562	6
ENSOCUG00000036338	ENSOCUG00000004627	-0.9741	6
ENSOCUG00000036338	ENSOCUG00000007161	0.9634	6
ENSOCUG00000036338	ENSOCUG00000007162	0.9598	6
ENSOCUG00000036338	ENSOCUG00000010430	0.9651	6
ENSOCUG00000036338	ENSOCUG00000001571	0.9741	6
ENSOCUG00000036338	ENSOCUG00000005471	-0.958	6
ENSOCUG00000036338	ENSOCUG00000016709	0.9723	6
ENSOCUG00000036338	ENSOCUG00000012200	0.9866	6
ENSOCUG00000036338	ENSOCUG00000017939	0.9598	6
ENSOCUG00000036338	ENSOCUG00000004817	0.9705	6
ENSOCUG00000036338	ENSOCUG00000009394	0.9508	6
ENSOCUG00000036338	ENSOCUG00000007094	0.9562	6
ENSOCUG00000036338	ENSOCUG00000008371	0.983	6
ENSOCUG00000036338	ENSOCUG00000015182	-0.9777	6
ENSOCUG00000036338	ENSOCUG00000003105	-0.9616	6
ENSOCUG00000036338	ENSOCUG00000029743	-0.9598	6
ENSOCUG00000036338	ENSOCUG00000004223	0.9669	6
ENSOCUG00000036338	ENSOCUG00000000598	0.9526	6
ENSOCUG00000036338	ENSOCUG00000004962	-0.9526	6
ENSOCUG00000036338	ENSOCUG00000024611	0.9526	6
ENSOCUG00000036338	ENSOCUG00000000535	-0.9687	6
ENSOCUG00000036338	ENSOCUG00000035746	0.9669	6
ENSOCUG00000036338	ENSOCUG00000003802	0.9598	6
ENSOCUG00000036338	ENSOCUG00000005890	0.958	6
ENSOCUG00000036338	ENSOCUG00000017508	0.9508	6
ENSOCUG00000036338	ENSOCUG00000022390	-0.9562	6
ENSOCUG00000036338	ENSOCUG00000004415	0.9562	6
ENSOCUG00000036338	ENSOCUG00000028153	0.9508	6
ENSOCUG00000036338	ENSOCUG00000010949	0.958	6
ENSOCUG00000036338	ENSOCUG00000007011	0.9741	6
ENSOCUG00000036338	ENSOCUG00000000792	-0.9562	6
ENSOCUG00000036338	ENSOCUG00000000791	0.9526	6
ENSOCUG00000036338	ENSOCUG00000023500	0.9741	6
ENSOCUG00000036338	ENSOCUG00000007220	0.9616	6
ENSOCUG00000036338	ENSOCUG00000029469	0.958	6
ENSOCUG00000036338	ENSOCUG00000024067	0.9723	6
ENSOCUG00000036338	ENSOCUG00000015602	-0.9616	6
ENSOCUG00000036338	ENSOCUG00000005209	-0.9508	6
ENSOCUG00000036338	ENSOCUG00000005203	0.9884	6
ENSOCUG00000036338	ENSOCUG00000003140	-0.9616	6
ENSOCUG00000036338	ENSOCUG00000001362	0.9616	6
ENSOCUG00000036338	ENSOCUG00000003603	0.9669	6
ENSOCUG00000036338	ENSOCUG00000006433	0.9687	6
ENSOCUG00000036338	ENSOCUG00000005038	0.9634	6
ENSOCUG00000036338	ENSOCUG00000009559	-0.9705	6
ENSOCUG00000036338	ENSOCUG00000005384	0.9544	6
ENSOCUG00000036338	ENSOCUG00000010289	0.9634	6
ENSOCUG00000036338	ENSOCUG00000006422	-0.9562	6
ENSOCUG00000036338	ENSOCUG00000010960	0.9526	6
ENSOCUG00000036338	ENSOCUG00000011704	0.9634	6
ENSOCUG00000036338	ENSOCUG00000011069	0.9741	6
ENSOCUG00000036338	ENSOCUG00000005835	-0.983	6
ENSOCUG00000036338	ENSOCUG00000024176	0.9526	6
ENSOCUG00000036338	ENSOCUG00000011272	0.9544	6
ENSOCUG00000036338	ENSOCUG00000028047	0.9705	6
ENSOCUG00000036338	ENSOCUG00000017069	0.9705	6
ENSOCUG00000036338	ENSOCUG00000013581	0.9544	6
ENSOCUG00000036338	ENSOCUG00000026980	0.9526	6
ENSOCUG00000036338	ENSOCUG00000003901	0.9634	6
ENSOCUG00000036338	ENSOCUG00000008838	0.9544	6
ENSOCUG00000036338	ENSOCUG00000010034	-0.9651	6
ENSOCUG00000036338	ENSOCUG00000003799	0.958	6
ENSOCUG00000036338	ENSOCUG00000002784	0.9508	6
ENSOCUG00000036338	ENSOCUG00000024139	0.9759	6
ENSOCUG00000036338	ENSOCUG00000004573	0.9562	6
ENSOCUG00000036338	ENSOCUG00000025883	0.9508	6
ENSOCUG00000036338	ENSOCUG00000012434	-0.9508	6
ENSOCUG00000036338	ENSOCUG00000002873	-0.9777	6
ENSOCUG00000036338	ENSOCUG00000016089	0.9741	6
ENSOCUG00000036338	ENSOCUG00000010999	0.9526	6
ENSOCUG00000036338	ENSOCUG00000000439	0.9669	6
ENSOCUG00000036338	ENSOCUG00000008090	0.9669	6
ENSOCUG00000036338	ENSOCUG00000014552	0.9705	6
ENSOCUG00000036338	ENSOCUG00000004636	0.9526	6
ENSOCUG00000036338	ENSOCUG00000000186	-0.9562	6
ENSOCUG00000036338	ENSOCUG00000002187	0.9794	6
ENSOCUG00000036338	ENSOCUG00000008752	0.9598	6
ENSOCUG00000036338	ENSOCUG00000016036	-0.9759	6
ENSOCUG00000036338	ENSOCUG00000002429	0.9723	6
ENSOCUG00000036338	ENSOCUG00000007536	0.9544	6
ENSOCUG00000036338	ENSOCUG00000015410	-0.9634	6
ENSOCUG00000036338	ENSOCUG00000008003	0.9884	6
ENSOCUG00000036338	ENSOCUG00000027869	0.9544	6
ENSOCUG00000036338	ENSOCUG00000014120	0.958	6
ENSOCUG00000036338	ENSOCUG00000027117	0.9544	6
ENSOCUG00000036338	ENSOCUG00000002353	0.9687	6
ENSOCUG00000036338	ENSOCUG00000009315	0.9526	6
ENSOCUG00000036338	ENSOCUG00000015793	0.9526	6
ENSOCUG00000036338	ENSOCUG00000006443	-0.9705	6
ENSOCUG00000036338	ENSOCUG00000000063	0.9616	6
ENSOCUG00000036338	ENSOCUG00000010544	-0.9508	6
ENSOCUG00000036338	ENSOCUG00000007572	0.9794	6
ENSOCUG00000036338	ENSOCUG00000005218	-0.9848	6
ENSOCUG00000036338	ENSOCUG00000017700	-0.9526	6
ENSOCUG00000036338	ENSOCUG00000022083	0.9687	6
ENSOCUG00000036338	ENSOCUG00000009971	-0.9866	6
ENSOCUG00000036338	ENSOCUG00000002050	0.9634	6
ENSOCUG00000036338	ENSOCUG00000010867	0.9794	6
ENSOCUG00000036338	ENSOCUG00000005020	0.958	6
ENSOCUG00000036338	ENSOCUG00000012384	-0.9634	6
ENSOCUG00000036338	ENSOCUG00000025924	0.9777	6
ENSOCUG00000036338	ENSOCUG00000005257	-0.9562	6
ENSOCUG00000036338	ENSOCUG00000012354	-0.9669	6
ENSOCUG00000036338	ENSOCUG00000003283	0.9741	6
ENSOCUG00000036338	ENSOCUG00000027202	0.9741	6
ENSOCUG00000036338	ENSOCUG00000021539	0.9651	6
ENSOCUG00000036338	ENSOCUG00000006896	0.958	6
ENSOCUG00000036338	ENSOCUG00000015356	-0.9616	6
ENSOCUG00000036338	ENSOCUG00000006277	0.983	6
ENSOCUG00000036338	ENSOCUG00000017272	-0.9669	6
ENSOCUG00000036338	ENSOCUG00000011031	0.9777	6
ENSOCUG00000036338	ENSOCUG00000013781	0.9741	6
ENSOCUG00000036338	ENSOCUG00000015835	-0.9705	6
ENSOCUG00000036338	ENSOCUG00000009082	0.9669	6
ENSOCUG00000036338	ENSOCUG00000005553	0.983	6
ENSOCUG00000036338	ENSOCUG00000017333	0.9598	6
ENSOCUG00000036338	ENSOCUG00000007379	0.9598	6
ENSOCUG00000036338	ENSOCUG00000008170	0.9508	6
ENSOCUG00000036338	ENSOCUG00000006816	0.9616	6
ENSOCUG00000036338	ENSOCUG00000003998	-0.958	6
ENSOCUG00000036338	ENSOCUG00000023877	0.9812	6
ENSOCUG00000036338	ENSOCUG00000022838	0.9634	6
ENSOCUG00000036338	ENSOCUG00000016552	-0.9741	6
ENSOCUG00000036338	ENSOCUG00000012643	-0.9777	6
ENSOCUG00000036338	ENSOCUG00000012586	0.9634	6
ENSOCUG00000036338	ENSOCUG00000008266	0.9526	6
ENSOCUG00000036338	ENSOCUG00000014723	0.9723	6
ENSOCUG00000036338	ENSOCUG00000005867	0.9562	6
ENSOCUG00000036338	ENSOCUG00000003521	-0.9777	6
ENSOCUG00000036338	ENSOCUG00000002439	-0.9526	6
ENSOCUG00000036338	ENSOCUG00000001387	0.9669	6
ENSOCUG00000036338	ENSOCUG00000009178	0.9562	6
ENSOCUG00000036338	ENSOCUG00000015545	0.9616	6
ENSOCUG00000036338	ENSOCUG00000015094	-0.9598	6
ENSOCUG00000036338	ENSOCUG00000007498	0.9866	6
ENSOCUG00000036338	ENSOCUG00000014619	0.9812	6
ENSOCUG00000036338	ENSOCUG00000007894	0.9544	6
ENSOCUG00000036338	ENSOCUG00000010272	-0.9669	6
ENSOCUG00000036338	ENSOCUG00000008013	-0.9562	6
ENSOCUG00000036338	ENSOCUG00000000102	-0.9777	6
ENSOCUG00000036338	ENSOCUG00000023806	0.9669	6
ENSOCUG00000036338	ENSOCUG00000017674	0.9723	6
ENSOCUG00000036338	ENSOCUG00000017678	0.9651	6
ENSOCUG00000036338	ENSOCUG00000000847	-0.992	6
ENSOCUG00000036338	ENSOCUG00000012748	0.9616	6
ENSOCUG00000036338	ENSOCUG00000025693	0.9544	6
ENSOCUG00000036338	ENSOCUG00000023393	0.9669	6
ENSOCUG00000036338	ENSOCUG00000013171	0.9526	6
ENSOCUG00000036338	ENSOCUG00000007582	0.9562	6
ENSOCUG00000036338	ENSOCUG00000014512	-0.9669	6
ENSOCUG00000036338	ENSOCUG00000016220	0.9794	6
ENSOCUG00000036338	ENSOCUG00000006669	0.9544	6
ENSOCUG00000036338	ENSOCUG00000003326	-0.9848	6
ENSOCUG00000036338	ENSOCUG00000004774	0.9634	6
ENSOCUG00000036338	ENSOCUG00000004095	0.9562	6
ENSOCUG00000036338	ENSOCUG00000015669	-0.9759	6
ENSOCUG00000036338	ENSOCUG00000009785	0.9634	6
ENSOCUG00000036338	ENSOCUG00000030235	0.9777	6
ENSOCUG00000036338	ENSOCUG00000035553	0.9705	6
ENSOCUG00000036338	ENSOCUG00000010517	0.9669	6
ENSOCUG00000036338	ENSOCUG00000004524	-0.9705	6
ENSOCUG00000036338	ENSOCUG00000008318	-0.9634	6
ENSOCUG00000036338	ENSOCUG00000017386	0.9544	6
ENSOCUG00000036338	ENSOCUG00000005015	0.9741	6
ENSOCUG00000036338	ENSOCUG00000012396	0.958	6
ENSOCUG00000036338	ENSOCUG00000005932	-0.9562	6
ENSOCUG00000036338	ENSOCUG00000037233	0.9526	6
ENSOCUG00000036338	ENSOCUG00000007744	-0.9598	6
ENSOCUG00000036338	ENSOCUG00000008350	-0.9508	6
ENSOCUG00000036338	ENSOCUG00000013616	-0.9937	6
ENSOCUG00000036338	ENSOCUG00000006735	0.9508	6
ENSOCUG00000036338	ENSOCUG00000016050	-0.9794	6
ENSOCUG00000036338	ENSOCUG00000024840	0.9634	6
ENSOCUG00000036338	ENSOCUG00000026305	0.9794	6
ENSOCUG00000036338	ENSOCUG00000005994	0.9723	6
ENSOCUG00000036338	ENSOCUG00000001881	-0.9723	6
ENSOCUG00000036338	ENSOCUG00000002238	0.9705	6
ENSOCUG00000036338	ENSOCUG00000014062	0.983	6
ENSOCUG00000036338	ENSOCUG00000005952	-0.9562	6
ENSOCUG00000036338	ENSOCUG00000007513	-0.9562	6
ENSOCUG00000036338	ENSOCUG00000016207	0.9812	6
ENSOCUG00000036338	ENSOCUG00000003686	-0.9616	6
ENSOCUG00000036338	ENSOCUG00000009503	0.9794	6
ENSOCUG00000036338	ENSOCUG00000030256	0.958	6
ENSOCUG00000036338	ENSOCUG00000002650	-0.9723	6
ENSOCUG00000036338	ENSOCUG00000001215	0.9562	6
ENSOCUG00000036338	ENSOCUG00000015863	-0.9526	6
ENSOCUG00000036338	ENSOCUG00000026892	0.9705	6
ENSOCUG00000036338	ENSOCUG00000029357	0.9634	6
ENSOCUG00000036338	ENSOCUG00000015067	0.9848	6
ENSOCUG00000036338	ENSOCUG00000001162	0.9508	6
ENSOCUG00000036338	ENSOCUG00000012909	-0.9562	6
ENSOCUG00000036338	ENSOCUG00000013058	0.9651	6
ENSOCUG00000036338	ENSOCUG00000004180	-0.9705	6
ENSOCUG00000036338	ENSOCUG00000003189	0.9508	6
ENSOCUG00000036338	ENSOCUG00000025823	0.9866	6
ENSOCUG00000036338	ENSOCUG00000015734	-0.9562	6
ENSOCUG00000036338	ENSOCUG00000004845	0.9705	6
ENSOCUG00000036338	ENSOCUG00000010775	-0.9616	6
ENSOCUG00000036338	ENSOCUG00000012244	-0.9866	6
ENSOCUG00000036338	ENSOCUG00000007341	0.9669	6
ENSOCUG00000036338	ENSOCUG00000002449	-0.9705	6
ENSOCUG00000036338	ENSOCUG00000000618	-0.958	6
ENSOCUG00000036338	ENSOCUG00000015638	-0.9651	6
ENSOCUG00000036338	ENSOCUG00000008776	-0.9598	6
ENSOCUG00000036338	ENSOCUG00000010672	-0.9812	6
ENSOCUG00000036338	ENSOCUG00000028015	0.9651	6
ENSOCUG00000036338	ENSOCUG00000004065	0.9741	6
ENSOCUG00000036338	ENSOCUG00000009715	0.9705	6
ENSOCUG00000036338	ENSOCUG00000016881	0.9812	6
ENSOCUG00000036338	ENSOCUG00000027459	0.9759	6
ENSOCUG00000036338	ENSOCUG00000022751	0.9634	6
ENSOCUG00000036338	ENSOCUG00000014811	-0.9741	6
ENSOCUG00000036338	ENSOCUG00000011418	0.9544	6
ENSOCUG00000036338	ENSOCUG00000002847	0.9866	6
ENSOCUG00000036338	ENSOCUG00000016677	0.9634	6
ENSOCUG00000036338	ENSOCUG00000037702	0.9741	6
ENSOCUG00000036338	ENSOCUG00000005164	-0.9669	6
ENSOCUG00000036338	ENSOCUG00000022194	-0.9598	6
ENSOCUG00000036338	ENSOCUG00000024606	-0.958	6
ENSOCUG00000036338	ENSOCUG00000005376	0.9508	6
ENSOCUG00000036338	ENSOCUG00000004026	-0.9777	6
ENSOCUG00000036338	ENSOCUG00000013579	-0.9705	6
ENSOCUG00000036338	ENSOCUG00000003336	0.9616	6
ENSOCUG00000036338	ENSOCUG00000002683	0.9544	6
ENSOCUG00000036338	ENSOCUG00000026608	0.9794	6
ENSOCUG00000036338	ENSOCUG00000027497	-0.992	6
ENSOCUG00000036338	ENSOCUG00000017417	0.9669	6
ENSOCUG00000036338	ENSOCUG00000004400	0.9651	6
ENSOCUG00000036338	ENSOCUG00000025395	0.9777	6
ENSOCUG00000036338	ENSOCUG00000017670	0.9794	6
ENSOCUG00000036338	ENSOCUG00000011557	0.983	6
ENSOCUG00000036338	ENSOCUG00000008348	0.9705	6
ENSOCUG00000036338	ENSOCUG00000027176	0.9777	6
ENSOCUG00000036338	ENSOCUG00000010151	0.9848	6
ENSOCUG00000036338	ENSOCUG00000021263	0.9598	6
ENSOCUG00000036338	ENSOCUG00000001804	0.9634	6
ENSOCUG00000036338	ENSOCUG00000024050	0.9669	6
ENSOCUG00000036338	ENSOCUG00000008407	0.9848	6
ENSOCUG00000036338	ENSOCUG00000007535	0.958	6
ENSOCUG00000036338	ENSOCUG00000005491	0.9634	6
ENSOCUG00000036338	ENSOCUG00000026766	0.9705	6
ENSOCUG00000036338	ENSOCUG00000015847	-0.9598	6
ENSOCUG00000036338	ENSOCUG00000017729	-0.9705	6
ENSOCUG00000036338	ENSOCUG00000009771	0.9705	6
ENSOCUG00000036338	ENSOCUG00000004258	0.9705	6
ENSOCUG00000037336	ENSOCUG00000004987	-0.9532	6
ENSOCUG00000021558	ENSOCUG00000004663	-0.9643	6
ENSOCUG00000021558	ENSOCUG00000015956	-0.95	6
ENSOCUG00000021558	ENSOCUG00000006258	-0.9607	6
ENSOCUG00000021558	ENSOCUG00000001280	0.975	6
ENSOCUG00000021558	ENSOCUG00000011052	-0.9607	6
ENSOCUG00000021558	ENSOCUG00000000939	0.9607	6
ENSOCUG00000021558	ENSOCUG00000017252	0.9571	6
ENSOCUG00000021558	ENSOCUG00000008203	0.9607	6
ENSOCUG00000021558	ENSOCUG00000016574	0.9536	6
ENSOCUG00000021558	ENSOCUG00000005430	0.9571	6
ENSOCUG00000021558	ENSOCUG00000011258	0.9607	6
ENSOCUG00000021558	ENSOCUG00000016004	0.9536	6
ENSOCUG00000021558	ENSOCUG00000016007	-0.95	6
ENSOCUG00000021558	ENSOCUG00000016709	0.95	6
ENSOCUG00000021558	ENSOCUG00000015930	0.9714	6
ENSOCUG00000021558	ENSOCUG00000023222	0.9643	6
ENSOCUG00000021558	ENSOCUG00000000129	0.95	6
ENSOCUG00000021558	ENSOCUG00000008371	0.9643	6
ENSOCUG00000021558	ENSOCUG00000039030	0.9536	6
ENSOCUG00000021558	ENSOCUG00000021983	0.9536	6
ENSOCUG00000021558	ENSOCUG00000015029	0.9643	6
ENSOCUG00000021558	ENSOCUG00000035573	-0.9643	6
ENSOCUG00000021558	ENSOCUG00000010576	0.975	6
ENSOCUG00000021558	ENSOCUG00000023500	0.9643	6
ENSOCUG00000021558	ENSOCUG00000000516	0.95	6
ENSOCUG00000021558	ENSOCUG00000008866	0.9607	6
ENSOCUG00000021558	ENSOCUG00000027407	0.9571	6
ENSOCUG00000021558	ENSOCUG00000002263	0.95	6
ENSOCUG00000021558	ENSOCUG00000014151	0.9536	6
ENSOCUG00000021558	ENSOCUG00000007769	0.9643	6
ENSOCUG00000021558	ENSOCUG00000002041	0.9643	6
ENSOCUG00000021558	ENSOCUG00000001042	0.9607	6
ENSOCUG00000021558	ENSOCUG00000005384	0.9679	6
ENSOCUG00000021558	ENSOCUG00000010289	0.9679	6
ENSOCUG00000021558	ENSOCUG00000011706	0.95	6
ENSOCUG00000021558	ENSOCUG00000005835	-0.95	6
ENSOCUG00000021558	ENSOCUG00000028047	0.9679	6
ENSOCUG00000021558	ENSOCUG00000026321	0.9679	6
ENSOCUG00000021558	ENSOCUG00000008838	0.9679	6
ENSOCUG00000021558	ENSOCUG00000010777	-0.9643	6
ENSOCUG00000021558	ENSOCUG00000002392	0.9607	6
ENSOCUG00000021558	ENSOCUG00000008090	0.9571	6
ENSOCUG00000021558	ENSOCUG00000016690	0.9571	6
ENSOCUG00000021558	ENSOCUG00000004636	0.9786	6
ENSOCUG00000021558	ENSOCUG00000002187	0.9571	6
ENSOCUG00000021558	ENSOCUG00000017921	0.95	6
ENSOCUG00000021558	ENSOCUG00000002429	0.9607	6
ENSOCUG00000021558	ENSOCUG00000007536	0.9607	6
ENSOCUG00000021558	ENSOCUG00000008003	0.9571	6
ENSOCUG00000021558	ENSOCUG00000010123	0.9714	6
ENSOCUG00000021558	ENSOCUG00000037580	0.9643	6
ENSOCUG00000021558	ENSOCUG00000002353	0.9571	6
ENSOCUG00000021558	ENSOCUG00000011841	0.9536	6
ENSOCUG00000021558	ENSOCUG00000039083	0.975	6
ENSOCUG00000021558	ENSOCUG00000000063	0.9571	6
ENSOCUG00000021558	ENSOCUG00000036071	0.9643	6
ENSOCUG00000021558	ENSOCUG00000008427	0.9607	6
ENSOCUG00000021558	ENSOCUG00000025924	0.9571	6
ENSOCUG00000021558	ENSOCUG00000029455	0.9571	6
ENSOCUG00000021558	ENSOCUG00000002881	0.9607	6
ENSOCUG00000021558	ENSOCUG00000021539	0.9643	6
ENSOCUG00000021558	ENSOCUG00000015974	0.9571	6
ENSOCUG00000021558	ENSOCUG00000010620	-0.9893	6
ENSOCUG00000021558	ENSOCUG00000016057	0.9607	6
ENSOCUG00000021558	ENSOCUG00000011031	0.9571	6
ENSOCUG00000021558	ENSOCUG00000015835	-0.9607	6
ENSOCUG00000021558	ENSOCUG00000021968	0.9571	6
ENSOCUG00000021558	ENSOCUG00000017331	0.9643	6
ENSOCUG00000021558	ENSOCUG00000025258	0.9821	6
ENSOCUG00000021558	ENSOCUG00000003998	-0.9643	6
ENSOCUG00000021558	ENSOCUG00000033536	0.9821	6
ENSOCUG00000021558	ENSOCUG00000003521	-0.95	6
ENSOCUG00000021558	ENSOCUG00000027946	0.9571	6
ENSOCUG00000021558	ENSOCUG00000015545	0.9571	6
ENSOCUG00000021558	ENSOCUG00000015094	-0.9536	6
ENSOCUG00000021558	ENSOCUG00000010272	-0.9536	6
ENSOCUG00000021558	ENSOCUG00000009943	0.95	6
ENSOCUG00000021558	ENSOCUG00000023806	0.9714	6
ENSOCUG00000021558	ENSOCUG00000000847	-0.95	6
ENSOCUG00000021558	ENSOCUG00000012745	0.9571	6
ENSOCUG00000021558	ENSOCUG00000025693	0.975	6
ENSOCUG00000021558	ENSOCUG00000023393	0.9893	6
ENSOCUG00000021558	ENSOCUG00000007585	0.9536	6
ENSOCUG00000021558	ENSOCUG00000007138	0.9607	6
ENSOCUG00000021558	ENSOCUG00000010179	-0.9571	6
ENSOCUG00000021558	ENSOCUG00000032782	0.975	6
ENSOCUG00000021558	ENSOCUG00000004095	0.9607	6
ENSOCUG00000021558	ENSOCUG00000010961	0.9607	6
ENSOCUG00000021558	ENSOCUG00000015295	0.9536	6
ENSOCUG00000021558	ENSOCUG00000005015	0.9607	6
ENSOCUG00000021558	ENSOCUG00000027360	0.9679	6
ENSOCUG00000021558	ENSOCUG00000012396	0.9607	6
ENSOCUG00000021558	ENSOCUG00000012705	0.9536	6
ENSOCUG00000021558	ENSOCUG00000007744	-0.95	6
ENSOCUG00000021558	ENSOCUG00000000004	0.95	6
ENSOCUG00000021558	ENSOCUG00000002238	0.9571	6
ENSOCUG00000021558	ENSOCUG00000000274	0.9643	6
ENSOCUG00000021558	ENSOCUG00000013777	0.9679	6
ENSOCUG00000021558	ENSOCUG00000023945	0.95	6
ENSOCUG00000021558	ENSOCUG00000005952	-0.9536	6
ENSOCUG00000021558	ENSOCUG00000016976	0.95	6
ENSOCUG00000021558	ENSOCUG00000004845	0.9607	6
ENSOCUG00000021558	ENSOCUG00000010775	-0.9571	6
ENSOCUG00000021558	ENSOCUG00000022250	0.9536	6
ENSOCUG00000021558	ENSOCUG00000014644	-0.9643	6
ENSOCUG00000021558	ENSOCUG00000016677	0.9571	6
ENSOCUG00000021558	ENSOCUG00000006469	0.9571	6
ENSOCUG00000021558	ENSOCUG00000028124	0.9536	6
ENSOCUG00000021558	ENSOCUG00000004026	-0.95	6
ENSOCUG00000021558	ENSOCUG00000002948	0.95	6
ENSOCUG00000021558	ENSOCUG00000002683	0.9607	6
ENSOCUG00000021558	ENSOCUG00000001220	0.95	6
ENSOCUG00000021558	ENSOCUG00000000689	0.95	6
ENSOCUG00000021558	ENSOCUG00000011557	0.9643	6
ENSOCUG00000021558	ENSOCUG00000016808	-0.975	6
ENSOCUG00000021558	ENSOCUG00000027176	0.9571	6
ENSOCUG00000021558	ENSOCUG00000022860	0.95	6
ENSOCUG00000021558	ENSOCUG00000016487	0.9643	6
ENSOCUG00000021558	ENSOCUG00000016488	0.9536	6
ENSOCUG00000021558	ENSOCUG00000015435	0.9571	6
ENSOCUG00000021558	ENSOCUG00000004258	0.9571	6
ENSOCUG00000035640	ENSOCUG00000013005	0.9571	6
ENSOCUG00000034702	ENSOCUG00000015956	-0.9606	6
ENSOCUG00000034702	ENSOCUG00000015563	0.9606	6
ENSOCUG00000034702	ENSOCUG00000004136	0.9534	6
ENSOCUG00000034702	ENSOCUG00000022347	-0.9606	6
ENSOCUG00000034702	ENSOCUG00000007050	0.9713	6
ENSOCUG00000034702	ENSOCUG00000013405	0.9606	6
ENSOCUG00000034702	ENSOCUG00000012065	-0.9713	6
ENSOCUG00000034702	ENSOCUG00000004627	-0.9642	6
ENSOCUG00000034702	ENSOCUG00000010430	0.9606	6
ENSOCUG00000034702	ENSOCUG00000029326	0.9606	6
ENSOCUG00000034702	ENSOCUG00000016531	-0.9534	6
ENSOCUG00000034702	ENSOCUG00000017939	0.9534	6
ENSOCUG00000034702	ENSOCUG00000008513	-0.9642	6
ENSOCUG00000034702	ENSOCUG00000000823	0.9642	6
ENSOCUG00000034702	ENSOCUG00000006641	-0.9606	6
ENSOCUG00000034702	ENSOCUG00000029392	0.9534	6
ENSOCUG00000034702	ENSOCUG00000003603	0.957	6
ENSOCUG00000034702	ENSOCUG00000010460	-0.9606	6
ENSOCUG00000034702	ENSOCUG00000017069	0.9534	6
ENSOCUG00000034702	ENSOCUG00000005504	0.9534	6
ENSOCUG00000034702	ENSOCUG00000008838	0.9534	6
ENSOCUG00000034702	ENSOCUG00000023493	-0.9606	6
ENSOCUG00000034702	ENSOCUG00000004784	-0.9642	6
ENSOCUG00000034702	ENSOCUG00000012434	-0.9642	6
ENSOCUG00000034702	ENSOCUG00000008090	0.9606	6
ENSOCUG00000034702	ENSOCUG00000000966	0.9749	6
ENSOCUG00000034702	ENSOCUG00000004003	0.9713	6
ENSOCUG00000034702	ENSOCUG00000006298	0.9821	6
ENSOCUG00000034702	ENSOCUG00000008870	-0.9534	6
ENSOCUG00000034702	ENSOCUG00000026390	-0.9534	6
ENSOCUG00000034702	ENSOCUG00000001636	0.9534	6
ENSOCUG00000034702	ENSOCUG00000005022	0.9606	6
ENSOCUG00000034702	ENSOCUG00000011387	-0.9606	6
ENSOCUG00000034702	ENSOCUG00000015962	-0.9606	6
ENSOCUG00000034702	ENSOCUG00000007379	0.957	6
ENSOCUG00000034702	ENSOCUG00000023674	0.9534	6
ENSOCUG00000034702	ENSOCUG00000003711	0.9642	6
ENSOCUG00000034702	ENSOCUG00000008180	-0.957	6
ENSOCUG00000034702	ENSOCUG00000021470	0.9606	6
ENSOCUG00000034702	ENSOCUG00000017678	0.9534	6
ENSOCUG00000034702	ENSOCUG00000012748	0.9677	6
ENSOCUG00000034702	ENSOCUG00000015494	-0.9606	6
ENSOCUG00000034702	ENSOCUG00000006669	0.9642	6
ENSOCUG00000034702	ENSOCUG00000009784	0.957	6
ENSOCUG00000034702	ENSOCUG00000007388	-0.9677	6
ENSOCUG00000034702	ENSOCUG00000009469	-0.9606	6
ENSOCUG00000034702	ENSOCUG00000002238	0.9677	6
ENSOCUG00000034702	ENSOCUG00000012424	0.9534	6
ENSOCUG00000034702	ENSOCUG00000000274	0.9713	6
ENSOCUG00000034702	ENSOCUG00000007150	0.9642	6
ENSOCUG00000034702	ENSOCUG00000001215	0.9534	6
ENSOCUG00000034702	ENSOCUG00000012909	-0.9534	6
ENSOCUG00000034702	ENSOCUG00000002449	-0.9642	6
ENSOCUG00000034702	ENSOCUG00000004395	0.957	6
ENSOCUG00000034702	ENSOCUG00000005376	0.9534	6
ENSOCUG00000034702	ENSOCUG00000008226	-0.957	6
ENSOCUG00000034702	ENSOCUG00000004400	0.9677	6
ENSOCUG00000034702	ENSOCUG00000000562	-0.9677	6
ENSOCUG00000034702	ENSOCUG00000026766	0.9534	6
ENSOCUG00000032166	ENSOCUG00000006058	0.957	6
ENSOCUG00000032166	ENSOCUG00000008983	0.9677	6
ENSOCUG00000032166	ENSOCUG00000005638	0.9749	6
ENSOCUG00000032166	ENSOCUG00000013350	0.957	6
ENSOCUG00000032166	ENSOCUG00000013351	0.9534	6
ENSOCUG00000032166	ENSOCUG00000002263	0.957	6
ENSOCUG00000032166	ENSOCUG00000023493	-0.9677	6
ENSOCUG00000032166	ENSOCUG00000006874	-0.9606	6
ENSOCUG00000032166	ENSOCUG00000015974	0.9606	6
ENSOCUG00000032166	ENSOCUG00000008801	0.9642	6
ENSOCUG00000032166	ENSOCUG00000008882	0.9606	6
ENSOCUG00000032166	ENSOCUG00000006635	0.9606	6
ENSOCUG00000032166	ENSOCUG00000008625	0.9534	6
ENSOCUG00000032166	ENSOCUG00000011622	0.9785	6
ENSOCUG00000032166	ENSOCUG00000012705	0.9534	6
ENSOCUG00000032166	ENSOCUG00000007388	-0.9606	6
ENSOCUG00000032166	ENSOCUG00000031561	0.9606	6
ENSOCUG00000032166	ENSOCUG00000028124	0.9642	6
ENSOCUG00000032166	ENSOCUG00000000562	-0.9642	6
ENSOCUG00000034380	ENSOCUG00000006058	0.957	6
ENSOCUG00000034380	ENSOCUG00000010116	0.9534	6
ENSOCUG00000034380	ENSOCUG00000013351	0.957	6
ENSOCUG00000034380	ENSOCUG00000007984	0.9677	6
ENSOCUG00000034380	ENSOCUG00000007140	-0.9534	6
ENSOCUG00000034380	ENSOCUG00000011622	0.9642	6
ENSOCUG00000034380	ENSOCUG00000022470	0.9642	6
ENSOCUG00000037217	ENSOCUG00000009848	0.9679	6
ENSOCUG00000037217	ENSOCUG00000006684	0.95	6
ENSOCUG00000037217	ENSOCUG00000022920	0.9536	6
ENSOCUG00000037217	ENSOCUG00000012914	0.975	6
ENSOCUG00000037217	ENSOCUG00000017012	-0.95	6
ENSOCUG00000037217	ENSOCUG00000002993	-0.9536	6
ENSOCUG00000037217	ENSOCUG00000013357	-0.9607	6
ENSOCUG00000037217	ENSOCUG00000003802	0.9643	6
ENSOCUG00000037217	ENSOCUG00000028153	0.9786	6
ENSOCUG00000037217	ENSOCUG00000000791	0.9643	6
ENSOCUG00000037217	ENSOCUG00000003439	-0.9536	6
ENSOCUG00000037217	ENSOCUG00000029469	0.9536	6
ENSOCUG00000037217	ENSOCUG00000021258	0.9536	6
ENSOCUG00000037217	ENSOCUG00000007479	-0.9643	6
ENSOCUG00000037217	ENSOCUG00000011069	0.9857	6
ENSOCUG00000037217	ENSOCUG00000003799	0.9536	6
ENSOCUG00000037217	ENSOCUG00000000439	0.95	6
ENSOCUG00000037217	ENSOCUG00000016036	-0.9571	6
ENSOCUG00000037217	ENSOCUG00000008507	0.9786	6
ENSOCUG00000037217	ENSOCUG00000022642	0.9571	6
ENSOCUG00000037217	ENSOCUG00000022083	0.9536	6
ENSOCUG00000037217	ENSOCUG00000023680	0.9607	6
ENSOCUG00000037217	ENSOCUG00000005792	0.9643	6
ENSOCUG00000037217	ENSOCUG00000009082	0.9607	6
ENSOCUG00000037217	ENSOCUG00000006372	-0.95	6
ENSOCUG00000037217	ENSOCUG00000014619	0.9821	6
ENSOCUG00000037217	ENSOCUG00000007894	0.9536	6
ENSOCUG00000037217	ENSOCUG00000008013	-0.975	6
ENSOCUG00000037217	ENSOCUG00000000847	-0.9571	6
ENSOCUG00000037217	ENSOCUG00000013171	0.9786	6
ENSOCUG00000037217	ENSOCUG00000014512	-0.9714	6
ENSOCUG00000037217	ENSOCUG00000003495	-0.95	6
ENSOCUG00000037217	ENSOCUG00000004774	0.9536	6
ENSOCUG00000037217	ENSOCUG00000032782	0.95	6
ENSOCUG00000037217	ENSOCUG00000035553	0.9571	6
ENSOCUG00000037217	ENSOCUG00000012472	0.9643	6
ENSOCUG00000037217	ENSOCUG00000001818	0.9536	6
ENSOCUG00000037217	ENSOCUG00000003962	0.95	6
ENSOCUG00000037217	ENSOCUG00000005994	0.9607	6
ENSOCUG00000037217	ENSOCUG00000004106	0.9571	6
ENSOCUG00000037217	ENSOCUG00000020913	0.9679	6
ENSOCUG00000037217	ENSOCUG00000026892	0.95	6
ENSOCUG00000037217	ENSOCUG00000029357	0.9857	6
ENSOCUG00000037217	ENSOCUG00000015067	0.9571	6
ENSOCUG00000037217	ENSOCUG00000029016	-0.9536	6
ENSOCUG00000037217	ENSOCUG00000003189	0.975	6
ENSOCUG00000037217	ENSOCUG00000015734	-0.9679	6
ENSOCUG00000037217	ENSOCUG00000029674	0.9571	6
ENSOCUG00000037217	ENSOCUG00000016525	-0.9536	6
ENSOCUG00000037217	ENSOCUG00000010672	-0.95	6
ENSOCUG00000037217	ENSOCUG00000028015	0.9607	6
ENSOCUG00000037217	ENSOCUG00000003613	0.9821	6
ENSOCUG00000037217	ENSOCUG00000027459	0.9643	6
ENSOCUG00000037217	ENSOCUG00000037702	0.9857	6
ENSOCUG00000037217	ENSOCUG00000005164	-0.95	6
ENSOCUG00000037217	ENSOCUG00000003336	0.9643	6
ENSOCUG00000037217	ENSOCUG00000008224	0.9571	6
ENSOCUG00000037217	ENSOCUG00000025395	0.9643	6
ENSOCUG00000037217	ENSOCUG00000017670	0.95	6
ENSOCUG00000037217	ENSOCUG00000001804	0.9571	6
ENSOCUG00000037217	ENSOCUG00000000817	0.9607	6
ENSOCUG00000024683	ENSOCUG00000010780	-0.95	6
ENSOCUG00000033665	ENSOCUG00000014469	0.95	6
ENSOCUG00000033665	ENSOCUG00000022920	0.95	6
ENSOCUG00000033665	ENSOCUG00000029000	-0.95	6
ENSOCUG00000033665	ENSOCUG00000014030	-0.9536	6
ENSOCUG00000033665	ENSOCUG00000000791	0.9536	6
ENSOCUG00000033665	ENSOCUG00000003439	-0.9571	6
ENSOCUG00000033665	ENSOCUG00000033189	0.9607	6
ENSOCUG00000033665	ENSOCUG00000008507	0.9571	6
ENSOCUG00000033665	ENSOCUG00000009082	0.9571	6
ENSOCUG00000033665	ENSOCUG00000007146	-0.9714	6
ENSOCUG00000033665	ENSOCUG00000006372	-0.9607	6
ENSOCUG00000033665	ENSOCUG00000005714	-0.975	6
ENSOCUG00000033665	ENSOCUG00000004244	-0.9679	6
ENSOCUG00000033665	ENSOCUG00000003495	-0.9714	6
ENSOCUG00000033665	ENSOCUG00000035553	0.95	6
ENSOCUG00000033665	ENSOCUG00000012472	0.95	6
ENSOCUG00000033665	ENSOCUG00000001818	0.9571	6
ENSOCUG00000033665	ENSOCUG00000024386	0.95	6
ENSOCUG00000033665	ENSOCUG00000029674	0.95	6
ENSOCUG00000033665	ENSOCUG00000010406	-0.95	6
ENSOCUG00000033665	ENSOCUG00000016525	-0.9786	6
ENSOCUG00000033665	ENSOCUG00000028126	0.95	6
ENSOCUG00000033665	ENSOCUG00000008226	-0.95	6
ENSOCUG00000033665	ENSOCUG00000032655	0.9607	6
ENSOCUG00000034943	ENSOCUG00000001943	-0.95	6
ENSOCUG00000034943	ENSOCUG00000004663	-0.9536	6
ENSOCUG00000034943	ENSOCUG00000015563	0.95	6
ENSOCUG00000034943	ENSOCUG00000001280	0.9571	6
ENSOCUG00000034943	ENSOCUG00000009848	0.9714	6
ENSOCUG00000034943	ENSOCUG00000013890	-0.9786	6
ENSOCUG00000034943	ENSOCUG00000017218	-0.9536	6
ENSOCUG00000034943	ENSOCUG00000007441	-0.9536	6
ENSOCUG00000034943	ENSOCUG00000006801	-0.9571	6
ENSOCUG00000034943	ENSOCUG00000012996	-0.9607	6
ENSOCUG00000034943	ENSOCUG00000014042	0.9786	6
ENSOCUG00000034943	ENSOCUG00000006807	-0.9893	6
ENSOCUG00000034943	ENSOCUG00000004136	0.95	6
ENSOCUG00000034943	ENSOCUG00000022347	-0.9679	6
ENSOCUG00000034943	ENSOCUG00000007050	0.9714	6
ENSOCUG00000034943	ENSOCUG00000013405	0.9786	6
ENSOCUG00000034943	ENSOCUG00000002206	0.9714	6
ENSOCUG00000034943	ENSOCUG00000030883	0.9643	6
ENSOCUG00000034943	ENSOCUG00000013963	-0.9821	6
ENSOCUG00000034943	ENSOCUG00000015521	-0.9821	6
ENSOCUG00000034943	ENSOCUG00000004309	0.9643	6
ENSOCUG00000034943	ENSOCUG00000006684	0.9607	6
ENSOCUG00000034943	ENSOCUG00000006688	-0.9536	6
ENSOCUG00000034943	ENSOCUG00000012331	-0.9714	6
ENSOCUG00000034943	ENSOCUG00000029363	0.9571	6
ENSOCUG00000034943	ENSOCUG00000016574	0.95	6
ENSOCUG00000034943	ENSOCUG00000006311	0.9679	6
ENSOCUG00000034943	ENSOCUG00000005430	0.9857	6
ENSOCUG00000034943	ENSOCUG00000012914	0.9571	6
ENSOCUG00000034943	ENSOCUG00000012919	-0.9571	6
ENSOCUG00000034943	ENSOCUG00000016007	-0.9679	6
ENSOCUG00000034943	ENSOCUG00000014549	0.9714	6
ENSOCUG00000034943	ENSOCUG00000004627	-0.975	6
ENSOCUG00000034943	ENSOCUG00000007161	0.9643	6
ENSOCUG00000034943	ENSOCUG00000010430	0.975	6
ENSOCUG00000034943	ENSOCUG00000001571	0.9821	6
ENSOCUG00000034943	ENSOCUG00000005471	-0.9714	6
ENSOCUG00000034943	ENSOCUG00000016709	0.975	6
ENSOCUG00000034943	ENSOCUG00000012200	0.9821	6
ENSOCUG00000034943	ENSOCUG00000017939	0.9679	6
ENSOCUG00000034943	ENSOCUG00000004817	0.9786	6
ENSOCUG00000034943	ENSOCUG00000009394	0.9536	6
ENSOCUG00000034943	ENSOCUG00000009768	-0.9679	6
ENSOCUG00000034943	ENSOCUG00000007094	0.9571	6
ENSOCUG00000034943	ENSOCUG00000008371	0.9821	6
ENSOCUG00000034943	ENSOCUG00000015182	-0.9786	6
ENSOCUG00000034943	ENSOCUG00000002368	0.9607	6
ENSOCUG00000034943	ENSOCUG00000013113	-0.9607	6
ENSOCUG00000034943	ENSOCUG00000003105	-0.975	6
ENSOCUG00000034943	ENSOCUG00000029743	-0.9643	6
ENSOCUG00000034943	ENSOCUG00000004223	0.9643	6
ENSOCUG00000034943	ENSOCUG00000000598	0.95	6
ENSOCUG00000034943	ENSOCUG00000017111	-0.95	6
ENSOCUG00000034943	ENSOCUG00000004962	-0.9571	6
ENSOCUG00000034943	ENSOCUG00000024611	0.95	6
ENSOCUG00000034943	ENSOCUG00000006641	-0.95	6
ENSOCUG00000034943	ENSOCUG00000000535	-0.9786	6
ENSOCUG00000034943	ENSOCUG00000035746	0.9536	6
ENSOCUG00000034943	ENSOCUG00000026859	0.9536	6
ENSOCUG00000034943	ENSOCUG00000017508	0.95	6
ENSOCUG00000034943	ENSOCUG00000022390	-0.9571	6
ENSOCUG00000034943	ENSOCUG00000004415	0.9536	6
ENSOCUG00000034943	ENSOCUG00000010949	0.9607	6
ENSOCUG00000034943	ENSOCUG00000007011	0.9679	6
ENSOCUG00000034943	ENSOCUG00000000792	-0.9536	6
ENSOCUG00000034943	ENSOCUG00000000791	0.9536	6
ENSOCUG00000034943	ENSOCUG00000017503	0.9536	6
ENSOCUG00000034943	ENSOCUG00000010574	0.95	6
ENSOCUG00000034943	ENSOCUG00000023500	0.9643	6
ENSOCUG00000034943	ENSOCUG00000007220	0.9571	6
ENSOCUG00000034943	ENSOCUG00000007228	-0.95	6
ENSOCUG00000034943	ENSOCUG00000029469	0.9607	6
ENSOCUG00000034943	ENSOCUG00000024067	0.9821	6
ENSOCUG00000034943	ENSOCUG00000008417	0.95	6
ENSOCUG00000034943	ENSOCUG00000015602	-0.9786	6
ENSOCUG00000034943	ENSOCUG00000000750	-0.9536	6
ENSOCUG00000034943	ENSOCUG00000005209	-0.9607	6
ENSOCUG00000034943	ENSOCUG00000005203	0.9893	6
ENSOCUG00000034943	ENSOCUG00000005205	0.9536	6
ENSOCUG00000034943	ENSOCUG00000003140	-0.975	6
ENSOCUG00000034943	ENSOCUG00000001362	0.9679	6
ENSOCUG00000034943	ENSOCUG00000003603	0.9679	6
ENSOCUG00000034943	ENSOCUG00000006433	0.975	6
ENSOCUG00000034943	ENSOCUG00000005038	0.9714	6
ENSOCUG00000034943	ENSOCUG00000009559	-0.975	6
ENSOCUG00000034943	ENSOCUG00000005384	0.9643	6
ENSOCUG00000034943	ENSOCUG00000010289	0.9536	6
ENSOCUG00000034943	ENSOCUG00000010460	-0.9643	6
ENSOCUG00000034943	ENSOCUG00000006422	-0.9607	6
ENSOCUG00000034943	ENSOCUG00000011704	0.9571	6
ENSOCUG00000034943	ENSOCUG00000011069	0.9607	6
ENSOCUG00000034943	ENSOCUG00000005835	-0.9821	6
ENSOCUG00000034943	ENSOCUG00000024176	0.9607	6
ENSOCUG00000034943	ENSOCUG00000000929	0.95	6
ENSOCUG00000034943	ENSOCUG00000011272	0.9571	6
ENSOCUG00000034943	ENSOCUG00000028047	0.9536	6
ENSOCUG00000034943	ENSOCUG00000017069	0.9786	6
ENSOCUG00000034943	ENSOCUG00000013581	0.9536	6
ENSOCUG00000034943	ENSOCUG00000026980	0.9536	6
ENSOCUG00000034943	ENSOCUG00000026321	0.9571	6
ENSOCUG00000034943	ENSOCUG00000005504	0.95	6
ENSOCUG00000034943	ENSOCUG00000003901	0.9786	6
ENSOCUG00000034943	ENSOCUG00000008838	0.9643	6
ENSOCUG00000034943	ENSOCUG00000010034	-0.9786	6
ENSOCUG00000034943	ENSOCUG00000009878	0.9679	6
ENSOCUG00000034943	ENSOCUG00000002784	0.9571	6
ENSOCUG00000034943	ENSOCUG00000001783	0.95	6
ENSOCUG00000034943	ENSOCUG00000024139	0.9893	6
ENSOCUG00000034943	ENSOCUG00000010777	-0.9643	6
ENSOCUG00000034943	ENSOCUG00000004573	0.9536	6
ENSOCUG00000034943	ENSOCUG00000025883	0.9536	6
ENSOCUG00000034943	ENSOCUG00000004432	0.95	6
ENSOCUG00000034943	ENSOCUG00000002873	-0.9821	6
ENSOCUG00000034943	ENSOCUG00000016089	0.975	6
ENSOCUG00000034943	ENSOCUG00000025261	0.9643	6
ENSOCUG00000034943	ENSOCUG00000017344	-0.95	6
ENSOCUG00000034943	ENSOCUG00000010999	0.9536	6
ENSOCUG00000034943	ENSOCUG00000000439	0.9643	6
ENSOCUG00000034943	ENSOCUG00000008090	0.9679	6
ENSOCUG00000034943	ENSOCUG00000013505	0.9714	6
ENSOCUG00000034943	ENSOCUG00000014552	0.9857	6
ENSOCUG00000034943	ENSOCUG00000004636	0.9536	6
ENSOCUG00000034943	ENSOCUG00000000186	-0.9607	6
ENSOCUG00000034943	ENSOCUG00000013108	-0.9607	6
ENSOCUG00000034943	ENSOCUG00000008257	0.9607	6
ENSOCUG00000034943	ENSOCUG00000002187	0.9893	6
ENSOCUG00000034943	ENSOCUG00000008752	0.9643	6
ENSOCUG00000034943	ENSOCUG00000016036	-0.9643	6
ENSOCUG00000034943	ENSOCUG00000002429	0.9607	6
ENSOCUG00000034943	ENSOCUG00000002425	-0.95	6
ENSOCUG00000034943	ENSOCUG00000015410	-0.9536	6
ENSOCUG00000034943	ENSOCUG00000008003	0.975	6
ENSOCUG00000034943	ENSOCUG00000027869	0.9571	6
ENSOCUG00000034943	ENSOCUG00000039591	-0.95	6
ENSOCUG00000034943	ENSOCUG00000017785	0.9607	6
ENSOCUG00000034943	ENSOCUG00000014120	0.9536	6
ENSOCUG00000034943	ENSOCUG00000027117	0.9536	6
ENSOCUG00000034943	ENSOCUG00000002353	0.9643	6
ENSOCUG00000034943	ENSOCUG00000009315	0.9536	6
ENSOCUG00000034943	ENSOCUG00000015793	0.9643	6
ENSOCUG00000034943	ENSOCUG00000006443	-0.9821	6
ENSOCUG00000034943	ENSOCUG00000005318	0.9679	6
ENSOCUG00000034943	ENSOCUG00000006298	0.9536	6
ENSOCUG00000034943	ENSOCUG00000000063	0.95	6
ENSOCUG00000034943	ENSOCUG00000010544	-0.9536	6
ENSOCUG00000034943	ENSOCUG00000007572	0.9929	6
ENSOCUG00000034943	ENSOCUG00000007216	-0.9607	6
ENSOCUG00000034943	ENSOCUG00000005218	-0.9857	6
ENSOCUG00000034943	ENSOCUG00000017700	-0.975	6
ENSOCUG00000034943	ENSOCUG00000022083	0.9679	6
ENSOCUG00000034943	ENSOCUG00000009971	-0.9964	6
ENSOCUG00000034943	ENSOCUG00000002050	0.9679	6
ENSOCUG00000034943	ENSOCUG00000026390	-0.95	6
ENSOCUG00000034943	ENSOCUG00000010867	0.9679	6
ENSOCUG00000034943	ENSOCUG00000005022	0.9536	6
ENSOCUG00000034943	ENSOCUG00000005020	0.95	6
ENSOCUG00000034943	ENSOCUG00000011387	-0.95	6
ENSOCUG00000034943	ENSOCUG00000012384	-0.95	6
ENSOCUG00000034943	ENSOCUG00000008427	0.9607	6
ENSOCUG00000034943	ENSOCUG00000013653	0.9679	6
ENSOCUG00000034943	ENSOCUG00000025924	0.9786	6
ENSOCUG00000034943	ENSOCUG00000005257	-0.9607	6
ENSOCUG00000034943	ENSOCUG00000012354	-0.9821	6
ENSOCUG00000034943	ENSOCUG00000003283	0.9571	6
ENSOCUG00000034943	ENSOCUG00000027202	0.975	6
ENSOCUG00000034943	ENSOCUG00000021539	0.9643	6
ENSOCUG00000034943	ENSOCUG00000003754	-0.9571	6
ENSOCUG00000034943	ENSOCUG00000005233	-0.9571	6
ENSOCUG00000034943	ENSOCUG00000015356	-0.9786	6
ENSOCUG00000034943	ENSOCUG00000011453	0.9679	6
ENSOCUG00000034943	ENSOCUG00000006277	0.9786	6
ENSOCUG00000034943	ENSOCUG00000014489	-0.95	6
ENSOCUG00000034943	ENSOCUG00000017272	-0.9821	6
ENSOCUG00000034943	ENSOCUG00000009867	0.95	6
ENSOCUG00000034943	ENSOCUG00000011031	0.9643	6
ENSOCUG00000034943	ENSOCUG00000024126	0.9571	6
ENSOCUG00000034943	ENSOCUG00000013781	0.9929	6
ENSOCUG00000034943	ENSOCUG00000015835	-0.9679	6
ENSOCUG00000034943	ENSOCUG00000009082	0.975	6
ENSOCUG00000034943	ENSOCUG00000016698	-0.95	6
ENSOCUG00000034943	ENSOCUG00000005553	0.9929	6
ENSOCUG00000034943	ENSOCUG00000017333	0.9607	6
ENSOCUG00000034943	ENSOCUG00000010306	-0.9571	6
ENSOCUG00000034943	ENSOCUG00000008067	-0.95	6
ENSOCUG00000034943	ENSOCUG00000022552	0.9536	6
ENSOCUG00000034943	ENSOCUG00000007379	0.975	6
ENSOCUG00000034943	ENSOCUG00000008170	0.9536	6
ENSOCUG00000034943	ENSOCUG00000006816	0.9607	6
ENSOCUG00000034943	ENSOCUG00000003998	-0.9607	6
ENSOCUG00000034943	ENSOCUG00000023877	0.9643	6
ENSOCUG00000034943	ENSOCUG00000022838	0.9643	6
ENSOCUG00000034943	ENSOCUG00000016552	-0.9893	6
ENSOCUG00000034943	ENSOCUG00000012643	-0.9643	6
ENSOCUG00000034943	ENSOCUG00000012586	0.9607	6
ENSOCUG00000034943	ENSOCUG00000008266	0.9643	6
ENSOCUG00000034943	ENSOCUG00000014723	0.975	6
ENSOCUG00000034943	ENSOCUG00000003521	-0.9607	6
ENSOCUG00000034943	ENSOCUG00000002439	-0.9536	6
ENSOCUG00000034943	ENSOCUG00000001387	0.9643	6
ENSOCUG00000034943	ENSOCUG00000008180	-0.9571	6
ENSOCUG00000034943	ENSOCUG00000009178	0.9714	6
ENSOCUG00000034943	ENSOCUG00000015545	0.9643	6
ENSOCUG00000034943	ENSOCUG00000015094	-0.9714	6
ENSOCUG00000034943	ENSOCUG00000007498	0.9821	6
ENSOCUG00000034943	ENSOCUG00000014619	0.975	6
ENSOCUG00000034943	ENSOCUG00000007894	0.9643	6
ENSOCUG00000034943	ENSOCUG00000010272	-0.9643	6
ENSOCUG00000034943	ENSOCUG00000000102	-0.9607	6
ENSOCUG00000034943	ENSOCUG00000023806	0.9571	6
ENSOCUG00000034943	ENSOCUG00000017674	0.9821	6
ENSOCUG00000034943	ENSOCUG00000017678	0.9643	6
ENSOCUG00000034943	ENSOCUG00000025977	0.9536	6
ENSOCUG00000034943	ENSOCUG00000000847	-0.9821	6
ENSOCUG00000034943	ENSOCUG00000012748	0.9571	6
ENSOCUG00000034943	ENSOCUG00000025693	0.9571	6
ENSOCUG00000034943	ENSOCUG00000023393	0.9571	6
ENSOCUG00000034943	ENSOCUG00000007582	0.9714	6
ENSOCUG00000034943	ENSOCUG00000015494	-0.9536	6
ENSOCUG00000034943	ENSOCUG00000014512	-0.9571	6
ENSOCUG00000034943	ENSOCUG00000016220	0.9786	6
ENSOCUG00000034943	ENSOCUG00000006669	0.9679	6
ENSOCUG00000034943	ENSOCUG00000003320	-0.9607	6
ENSOCUG00000034943	ENSOCUG00000003326	-0.9786	6
ENSOCUG00000034943	ENSOCUG00000029379	-0.95	6
ENSOCUG00000034943	ENSOCUG00000029376	0.95	6
ENSOCUG00000034943	ENSOCUG00000004774	0.9607	6
ENSOCUG00000034943	ENSOCUG00000004095	0.9536	6
ENSOCUG00000034943	ENSOCUG00000015669	-0.9893	6
ENSOCUG00000034943	ENSOCUG00000009785	0.9821	6
ENSOCUG00000034943	ENSOCUG00000030235	0.9857	6
ENSOCUG00000034943	ENSOCUG00000035553	0.9714	6
ENSOCUG00000034943	ENSOCUG00000010517	0.9714	6
ENSOCUG00000034943	ENSOCUG00000004524	-0.9786	6
ENSOCUG00000034943	ENSOCUG00000008318	-0.9571	6
ENSOCUG00000034943	ENSOCUG00000017386	0.9571	6
ENSOCUG00000034943	ENSOCUG00000007507	-0.95	6
ENSOCUG00000034943	ENSOCUG00000014405	0.9571	6
ENSOCUG00000034943	ENSOCUG00000004051	0.95	6
[truncated: 2,092 more rows]
