# Supplementary material for: Dynamics of Known Long Non-Coding RNAs during the Maternal-to-Zygotic Transition in Rabbit
Source: Animals (Basel). 2021 Dec 19;11(12):3592. doi: 10.3390/ani11123592 (PMC8698111; doi:10.3390/ani11123592)
Supplement: Supplementary file 1 [file animals-11-03592-s001.zip › Table S3.xls]

LncRNA	Gene_id	Correlation
ENSOCUG00000036024	ENSOCUG00000013280	0.9679
ENSOCUG00000036024	ENSOCUG00000009173	-0.9571
ENSOCUG00000036024	ENSOCUG00000022513	0.9643
ENSOCUG00000036024	ENSOCUG00000007381	0.9643
ENSOCUG00000036024	ENSOCUG00000009038	-0.9500
ENSOCUG00000021558	ENSOCUG00000004663	-0.9643
ENSOCUG00000021558	ENSOCUG00000015956	-0.9500
ENSOCUG00000021558	ENSOCUG00000006258	-0.9607
ENSOCUG00000021558	ENSOCUG00000001280	0.9750
ENSOCUG00000021558	ENSOCUG00000011052	-0.9607
ENSOCUG00000021558	ENSOCUG00000000939	0.9607
ENSOCUG00000021558	ENSOCUG00000017252	0.9571
ENSOCUG00000021558	ENSOCUG00000008203	0.9607
ENSOCUG00000021558	ENSOCUG00000016574	0.9536
ENSOCUG00000021558	ENSOCUG00000005430	0.9571
ENSOCUG00000021558	ENSOCUG00000011258	0.9607
ENSOCUG00000021558	ENSOCUG00000016004	0.9536
ENSOCUG00000021558	ENSOCUG00000016007	-0.9500
ENSOCUG00000021558	ENSOCUG00000016709	0.9500
ENSOCUG00000021558	ENSOCUG00000015930	0.9714
ENSOCUG00000021558	ENSOCUG00000023222	0.9643
ENSOCUG00000021558	ENSOCUG00000000129	0.9500
ENSOCUG00000021558	ENSOCUG00000008371	0.9643
ENSOCUG00000021558	ENSOCUG00000039030	0.9536
ENSOCUG00000021558	ENSOCUG00000021983	0.9536
ENSOCUG00000021558	ENSOCUG00000015029	0.9643
ENSOCUG00000021558	ENSOCUG00000035573	-0.9643
ENSOCUG00000021558	ENSOCUG00000010576	0.9750
ENSOCUG00000021558	ENSOCUG00000023500	0.9643
ENSOCUG00000021558	ENSOCUG00000000516	0.9500
ENSOCUG00000021558	ENSOCUG00000008866	0.9607
ENSOCUG00000021558	ENSOCUG00000027407	0.9571
ENSOCUG00000021558	ENSOCUG00000002263	0.9500
ENSOCUG00000021558	ENSOCUG00000014151	0.9536
ENSOCUG00000021558	ENSOCUG00000007769	0.9643
ENSOCUG00000021558	ENSOCUG00000002041	0.9643
ENSOCUG00000021558	ENSOCUG00000001042	0.9607
ENSOCUG00000021558	ENSOCUG00000005384	0.9679
ENSOCUG00000021558	ENSOCUG00000010289	0.9679
ENSOCUG00000021558	ENSOCUG00000011706	0.9500
ENSOCUG00000021558	ENSOCUG00000005835	-0.9500
ENSOCUG00000021558	ENSOCUG00000028047	0.9679
ENSOCUG00000021558	ENSOCUG00000026321	0.9679
ENSOCUG00000021558	ENSOCUG00000008838	0.9679
ENSOCUG00000021558	ENSOCUG00000010777	-0.9643
ENSOCUG00000021558	ENSOCUG00000002392	0.9607
ENSOCUG00000021558	ENSOCUG00000008090	0.9571
ENSOCUG00000021558	ENSOCUG00000016690	0.9571
ENSOCUG00000021558	ENSOCUG00000004636	0.9786
ENSOCUG00000021558	ENSOCUG00000002187	0.9571
ENSOCUG00000021558	ENSOCUG00000017921	0.9500
ENSOCUG00000021558	ENSOCUG00000002429	0.9607
ENSOCUG00000021558	ENSOCUG00000007536	0.9607
ENSOCUG00000021558	ENSOCUG00000008003	0.9571
ENSOCUG00000021558	ENSOCUG00000010123	0.9714
ENSOCUG00000021558	ENSOCUG00000037580	0.9643
ENSOCUG00000021558	ENSOCUG00000002353	0.9571
ENSOCUG00000021558	ENSOCUG00000011841	0.9536
ENSOCUG00000021558	ENSOCUG00000039083	0.9750
ENSOCUG00000021558	ENSOCUG00000000063	0.9571
ENSOCUG00000021558	ENSOCUG00000036071	0.9643
ENSOCUG00000021558	ENSOCUG00000008427	0.9607
ENSOCUG00000021558	ENSOCUG00000025924	0.9571
ENSOCUG00000021558	ENSOCUG00000029455	0.9571
ENSOCUG00000021558	ENSOCUG00000002881	0.9607
ENSOCUG00000021558	ENSOCUG00000021539	0.9643
ENSOCUG00000021558	ENSOCUG00000015974	0.9571
ENSOCUG00000021558	ENSOCUG00000010620	-0.9893
ENSOCUG00000021558	ENSOCUG00000016057	0.9607
ENSOCUG00000021558	ENSOCUG00000011031	0.9571
ENSOCUG00000021558	ENSOCUG00000015835	-0.9607
ENSOCUG00000021558	ENSOCUG00000021968	0.9571
ENSOCUG00000021558	ENSOCUG00000017331	0.9643
ENSOCUG00000021558	ENSOCUG00000025258	0.9821
ENSOCUG00000021558	ENSOCUG00000003998	-0.9643
ENSOCUG00000021558	ENSOCUG00000033536	0.9821
ENSOCUG00000021558	ENSOCUG00000003521	-0.9500
ENSOCUG00000021558	ENSOCUG00000027946	0.9571
ENSOCUG00000021558	ENSOCUG00000015545	0.9571
ENSOCUG00000021558	ENSOCUG00000015094	-0.9536
ENSOCUG00000021558	ENSOCUG00000010272	-0.9536
ENSOCUG00000021558	ENSOCUG00000009943	0.9500
ENSOCUG00000021558	ENSOCUG00000023806	0.9714
ENSOCUG00000021558	ENSOCUG00000000847	-0.9500
ENSOCUG00000021558	ENSOCUG00000012745	0.9571
ENSOCUG00000021558	ENSOCUG00000025693	0.9750
ENSOCUG00000021558	ENSOCUG00000023393	0.9893
ENSOCUG00000021558	ENSOCUG00000007585	0.9536
ENSOCUG00000021558	ENSOCUG00000007138	0.9607
ENSOCUG00000021558	ENSOCUG00000010179	-0.9571
ENSOCUG00000021558	ENSOCUG00000032782	0.9750
ENSOCUG00000021558	ENSOCUG00000004095	0.9607
ENSOCUG00000021558	ENSOCUG00000010961	0.9607
ENSOCUG00000021558	ENSOCUG00000015295	0.9536
ENSOCUG00000021558	ENSOCUG00000005015	0.9607
ENSOCUG00000021558	ENSOCUG00000027360	0.9679
ENSOCUG00000021558	ENSOCUG00000012396	0.9607
ENSOCUG00000021558	ENSOCUG00000012705	0.9536
ENSOCUG00000021558	ENSOCUG00000007744	-0.9500
ENSOCUG00000021558	ENSOCUG00000000004	0.9500
ENSOCUG00000021558	ENSOCUG00000002238	0.9571
ENSOCUG00000021558	ENSOCUG00000000274	0.9643
ENSOCUG00000021558	ENSOCUG00000013777	0.9679
ENSOCUG00000021558	ENSOCUG00000023945	0.9500
ENSOCUG00000021558	ENSOCUG00000005952	-0.9536
ENSOCUG00000021558	ENSOCUG00000016976	0.9500
ENSOCUG00000021558	ENSOCUG00000004845	0.9607
ENSOCUG00000021558	ENSOCUG00000010775	-0.9571
ENSOCUG00000021558	ENSOCUG00000022250	0.9536
ENSOCUG00000021558	ENSOCUG00000014644	-0.9643
ENSOCUG00000021558	ENSOCUG00000016677	0.9571
ENSOCUG00000021558	ENSOCUG00000006469	0.9571
ENSOCUG00000021558	ENSOCUG00000028124	0.9536
ENSOCUG00000021558	ENSOCUG00000004026	-0.9500
ENSOCUG00000021558	ENSOCUG00000002948	0.9500
ENSOCUG00000021558	ENSOCUG00000002683	0.9607
ENSOCUG00000021558	ENSOCUG00000001220	0.9500
ENSOCUG00000021558	ENSOCUG00000000689	0.9500
ENSOCUG00000021558	ENSOCUG00000011557	0.9643
ENSOCUG00000021558	ENSOCUG00000016808	-0.9750
ENSOCUG00000021558	ENSOCUG00000027176	0.9571
ENSOCUG00000021558	ENSOCUG00000022860	0.9500
ENSOCUG00000021558	ENSOCUG00000016487	0.9643
ENSOCUG00000021558	ENSOCUG00000016488	0.9536
ENSOCUG00000021558	ENSOCUG00000015435	0.9571
ENSOCUG00000021558	ENSOCUG00000004258	0.9571
ENSOCUG00000034906	ENSOCUG00000015415	0.9750
ENSOCUG00000034906	ENSOCUG00000015413	-0.9500
ENSOCUG00000034906	ENSOCUG00000016963	0.9500
ENSOCUG00000034906	ENSOCUG00000002942	0.9536
ENSOCUG00000034906	ENSOCUG00000016615	-0.9607
ENSOCUG00000034906	ENSOCUG00000017177	0.9714
ENSOCUG00000034906	ENSOCUG00000013217	0.9607
ENSOCUG00000034906	ENSOCUG00000012046	0.9536
ENSOCUG00000034906	ENSOCUG00000009532	0.9536
ENSOCUG00000034906	ENSOCUG00000013168	0.9714
ENSOCUG00000034906	ENSOCUG00000000765	0.9536
ENSOCUG00000034669	ENSOCUG00000011995	0.9500
ENSOCUG00000032953	ENSOCUG00000012136	-0.9500
ENSOCUG00000032953	ENSOCUG00000015067	0.9536
ENSOCUG00000034057	ENSOCUG00000012082	0.9679
ENSOCUG00000034057	ENSOCUG00000036088	0.9571
ENSOCUG00000034057	ENSOCUG00000012069	-0.9500
ENSOCUG00000030448	ENSOCUG00000029000	0.9571
ENSOCUG00000030448	ENSOCUG00000023278	0.9607
ENSOCUG00000030448	ENSOCUG00000005116	0.9500
ENSOCUG00000030448	ENSOCUG00000034962	-0.9607
ENSOCUG00000030448	ENSOCUG00000001697	0.9607
ENSOCUG00000030448	ENSOCUG00000004158	0.9500
ENSOCUG00000030448	ENSOCUG00000014175	0.9607
ENSOCUG00000036531	ENSOCUG00000009848	0.9607
ENSOCUG00000036531	ENSOCUG00000006090	0.9500
ENSOCUG00000036531	ENSOCUG00000035746	0.9500
ENSOCUG00000036531	ENSOCUG00000011704	0.9643
ENSOCUG00000036531	ENSOCUG00000008003	0.9500
ENSOCUG00000036531	ENSOCUG00000022083	0.9500
ENSOCUG00000036531	ENSOCUG00000000847	-0.9500
ENSOCUG00000036531	ENSOCUG00000016207	0.9607
ENSOCUG00000036531	ENSOCUG00000029357	0.9500
ENSOCUG00000036531	ENSOCUG00000015067	0.9536
ENSOCUG00000036531	ENSOCUG00000027497	-0.9500
ENSOCUG00000036531	ENSOCUG00000008407	0.9500
ENSOCUG00000034824	ENSOCUG00000021362	0.9500
ENSOCUG00000034824	ENSOCUG00000004486	0.9536
ENSOCUG00000034824	ENSOCUG00000007427	0.9607
ENSOCUG00000037646	ENSOCUG00000011285	0.9643
ENSOCUG00000037646	ENSOCUG00000008275	0.9500
ENSOCUG00000037646	ENSOCUG00000016293	0.9643
ENSOCUG00000032114	ENSOCUG00000005220	0.9571
ENSOCUG00000032114	ENSOCUG00000012454	0.9607
ENSOCUG00000032114	ENSOCUG00000004165	0.9750
ENSOCUG00000030403	ENSOCUG00000010843	0.9643
ENSOCUG00000035569	ENSOCUG00000012980	0.9714
ENSOCUG00000036839	ENSOCUG00000000013	0.9500
ENSOCUG00000036839	ENSOCUG00000006315	0.9571
ENSOCUG00000036839	ENSOCUG00000005434	0.9500
ENSOCUG00000036839	ENSOCUG00000000825	0.9607
ENSOCUG00000036839	ENSOCUG00000007470	0.9500
ENSOCUG00000036839	ENSOCUG00000008713	0.9536
ENSOCUG00000036839	ENSOCUG00000013815	0.9500
ENSOCUG00000036839	ENSOCUG00000010827	0.9500
ENSOCUG00000036839	ENSOCUG00000005390	0.9500
ENSOCUG00000036839	ENSOCUG00000009778	0.9500
ENSOCUG00000036839	ENSOCUG00000016696	0.9571
ENSOCUG00000036839	ENSOCUG00000001969	0.9536
ENSOCUG00000036839	ENSOCUG00000013824	0.9536
ENSOCUG00000036839	ENSOCUG00000017639	0.9714
ENSOCUG00000036839	ENSOCUG00000037091	0.9500
ENSOCUG00000036839	ENSOCUG00000009813	0.9571
ENSOCUG00000036839	ENSOCUG00000004686	0.9643
ENSOCUG00000036839	ENSOCUG00000022712	0.9536
ENSOCUG00000036839	ENSOCUG00000010521	0.9536
ENSOCUG00000011232	ENSOCUG00000023222	0.9536
ENSOCUG00000011232	ENSOCUG00000005075	0.9536
ENSOCUG00000011232	ENSOCUG00000005384	0.9500
ENSOCUG00000011232	ENSOCUG00000007706	-0.9536
ENSOCUG00000011232	ENSOCUG00000029966	0.9679
ENSOCUG00000011232	ENSOCUG00000010123	0.9571
ENSOCUG00000011232	ENSOCUG00000026396	-0.9500
ENSOCUG00000011232	ENSOCUG00000002943	0.9679
ENSOCUG00000011232	ENSOCUG00000029455	0.9500
ENSOCUG00000011232	ENSOCUG00000007628	0.9607
ENSOCUG00000011232	ENSOCUG00000006174	0.9500
ENSOCUG00000011232	ENSOCUG00000007585	0.9500
ENSOCUG00000011232	ENSOCUG00000026012	0.9607
ENSOCUG00000011232	ENSOCUG00000017820	0.9643
ENSOCUG00000011232	ENSOCUG00000016488	0.9500
ENSOCUG00000035226	ENSOCUG00000015347	0.9571
ENSOCUG00000035226	ENSOCUG00000036130	0.9643
ENSOCUG00000029767	ENSOCUG00000006721	0.9571
ENSOCUG00000029767	ENSOCUG00000001124	0.9536
ENSOCUG00000029767	ENSOCUG00000038987	0.9607
ENSOCUG00000029767	ENSOCUG00000015862	-0.9500
ENSOCUG00000029767	ENSOCUG00000010090	-0.9571
ENSOCUG00000029767	ENSOCUG00000038921	0.9821
ENSOCUG00000039283	ENSOCUG00000011689	-0.9500
ENSOCUG00000039283	ENSOCUG00000021258	0.9536
ENSOCUG00000039283	ENSOCUG00000004087	0.9714
ENSOCUG00000039283	ENSOCUG00000037766	0.9500
ENSOCUG00000039283	ENSOCUG00000014668	-0.9500
ENSOCUG00000039283	ENSOCUG00000011136	-0.9786
ENSOCUG00000039283	ENSOCUG00000012019	-0.9714
ENSOCUG00000039283	ENSOCUG00000008734	-0.9679
ENSOCUG00000037869	ENSOCUG00000007668	0.9536
ENSOCUG00000032307	ENSOCUG00000026627	-0.9526
ENSOCUG00000032307	ENSOCUG00000003760	0.9651
ENSOCUG00000032307	ENSOCUG00000002619	0.9598
ENSOCUG00000034513	ENSOCUG00000000724	0.9500
ENSOCUG00000034513	ENSOCUG00000015546	0.9500
ENSOCUG00000034513	ENSOCUG00000012532	0.9571
ENSOCUG00000034513	ENSOCUG00000013251	0.9500
ENSOCUG00000034513	ENSOCUG00000002658	0.9571
ENSOCUG00000034513	ENSOCUG00000011317	0.9607
ENSOCUG00000034513	ENSOCUG00000010018	0.9607
ENSOCUG00000035606	ENSOCUG00000034962	-0.9500
ENSOCUG00000035606	ENSOCUG00000001993	0.9536
ENSOCUG00000035911	ENSOCUG00000013152	-0.9536
ENSOCUG00000035911	ENSOCUG00000038987	-0.9500
ENSOCUG00000035911	ENSOCUG00000001464	0.9571
ENSOCUG00000035911	ENSOCUG00000032619	0.9643
ENSOCUG00000038524	ENSOCUG00000016989	0.9571
ENSOCUG00000038524	ENSOCUG00000003910	0.9500
ENSOCUG00000038524	ENSOCUG00000000678	-0.9643
ENSOCUG00000038524	ENSOCUG00000002939	0.9536
ENSOCUG00000038524	ENSOCUG00000008734	-0.9679
ENSOCUG00000038524	ENSOCUG00000006778	-0.9643
ENSOCUG00000038524	ENSOCUG00000022751	0.9500
ENSOCUG00000038524	ENSOCUG00000015389	0.9571
ENSOCUG00000038178	ENSOCUG00000013264	0.9857
ENSOCUG00000038178	ENSOCUG00000006110	0.9536
ENSOCUG00000038178	ENSOCUG00000011689	-0.9750
ENSOCUG00000038178	ENSOCUG00000004071	0.9536
ENSOCUG00000038178	ENSOCUG00000002150	0.9679
ENSOCUG00000038178	ENSOCUG00000004087	0.9679
ENSOCUG00000038178	ENSOCUG00000008705	-0.9643
ENSOCUG00000038178	ENSOCUG00000022850	0.9679
ENSOCUG00000038178	ENSOCUG00000011136	-0.9607
ENSOCUG00000038178	ENSOCUG00000008788	-0.9536
ENSOCUG00000038178	ENSOCUG00000008734	-0.9857
ENSOCUG00000038178	ENSOCUG00000011434	0.9500
ENSOCUG00000035012	ENSOCUG00000011199	-0.9777
ENSOCUG00000035012	ENSOCUG00000013721	0.9526
ENSOCUG00000035012	ENSOCUG00000013643	0.9741
ENSOCUG00000035012	ENSOCUG00000001447	0.9526
ENSOCUG00000035012	ENSOCUG00000003516	0.9669
ENSOCUG00000035012	ENSOCUG00000014503	0.9705
ENSOCUG00000035012	ENSOCUG00000013388	0.9526
ENSOCUG00000035012	ENSOCUG00000012026	0.9669
ENSOCUG00000035012	ENSOCUG00000009270	0.9526
ENSOCUG00000035012	ENSOCUG00000003859	0.9526
ENSOCUG00000035012	ENSOCUG00000005009	0.9634
ENSOCUG00000035012	ENSOCUG00000015115	0.9562
ENSOCUG00000035012	ENSOCUG00000016157	0.9526
ENSOCUG00000031492	ENSOCUG00000003829	0.9571
ENSOCUG00000031594	ENSOCUG00000001280	0.9607
ENSOCUG00000031594	ENSOCUG00000009848	0.9714
ENSOCUG00000031594	ENSOCUG00000013890	-0.9679
ENSOCUG00000031594	ENSOCUG00000017218	-0.9607
ENSOCUG00000031594	ENSOCUG00000014042	0.9679
ENSOCUG00000031594	ENSOCUG00000022347	-0.9607
ENSOCUG00000031594	ENSOCUG00000013405	0.9607
ENSOCUG00000031594	ENSOCUG00000002206	0.9750
ENSOCUG00000031594	ENSOCUG00000007601	0.9571
ENSOCUG00000031594	ENSOCUG00000001096	0.9643
ENSOCUG00000031594	ENSOCUG00000030883	0.9750
ENSOCUG00000031594	ENSOCUG00000027060	0.9536
ENSOCUG00000031594	ENSOCUG00000015521	-0.9607
ENSOCUG00000031594	ENSOCUG00000012065	-0.9679
ENSOCUG00000031594	ENSOCUG00000004309	0.9500
ENSOCUG00000031594	ENSOCUG00000006684	0.9571
ENSOCUG00000031594	ENSOCUG00000016574	0.9500
ENSOCUG00000031594	ENSOCUG00000006311	0.9536
ENSOCUG00000031594	ENSOCUG00000005430	0.9571
ENSOCUG00000031594	ENSOCUG00000017295	-0.9607
ENSOCUG00000031594	ENSOCUG00000016007	-0.9536
ENSOCUG00000031594	ENSOCUG00000006159	-0.9786
ENSOCUG00000031594	ENSOCUG00000014549	0.9643
ENSOCUG00000031594	ENSOCUG00000004627	-0.9643
ENSOCUG00000031594	ENSOCUG00000001571	0.9536
ENSOCUG00000031594	ENSOCUG00000016531	-0.9536
ENSOCUG00000031594	ENSOCUG00000016709	0.9500
ENSOCUG00000031594	ENSOCUG00000012200	0.9714
ENSOCUG00000031594	ENSOCUG00000004817	0.9607
ENSOCUG00000031594	ENSOCUG00000007094	0.9536
ENSOCUG00000031594	ENSOCUG00000008371	0.9643
ENSOCUG00000031594	ENSOCUG00000015182	-0.9607
ENSOCUG00000031594	ENSOCUG00000003105	-0.9536
ENSOCUG00000031594	ENSOCUG00000004223	0.9536
ENSOCUG00000031594	ENSOCUG00000035746	0.9857
ENSOCUG00000031594	ENSOCUG00000015029	0.9500
ENSOCUG00000031594	ENSOCUG00000017508	0.9536
ENSOCUG00000031594	ENSOCUG00000004415	0.9500
ENSOCUG00000031594	ENSOCUG00000014679	-0.9571
ENSOCUG00000031594	ENSOCUG00000007011	0.9750
ENSOCUG00000031594	ENSOCUG00000000792	-0.9607
ENSOCUG00000031594	ENSOCUG00000001452	0.9571
ENSOCUG00000031594	ENSOCUG00000007220	0.9714
ENSOCUG00000031594	ENSOCUG00000024067	0.9607
ENSOCUG00000031594	ENSOCUG00000005203	0.9607
ENSOCUG00000031594	ENSOCUG00000005205	0.9500
ENSOCUG00000031594	ENSOCUG00000012634	-0.9500
ENSOCUG00000031594	ENSOCUG00000006436	0.9571
ENSOCUG00000031594	ENSOCUG00000005038	0.9536
ENSOCUG00000031594	ENSOCUG00000009559	-0.9643
ENSOCUG00000031594	ENSOCUG00000010289	0.9571
ENSOCUG00000031594	ENSOCUG00000011704	0.9571
ENSOCUG00000031594	ENSOCUG00000002159	0.9536
ENSOCUG00000031594	ENSOCUG00000011069	0.9643
ENSOCUG00000031594	ENSOCUG00000005835	-0.9786
ENSOCUG00000031594	ENSOCUG00000024176	0.9607
ENSOCUG00000031594	ENSOCUG00000000929	0.9607
ENSOCUG00000031594	ENSOCUG00000028047	0.9607
ENSOCUG00000031594	ENSOCUG00000005504	0.9643
ENSOCUG00000031594	ENSOCUG00000026709	0.9536
ENSOCUG00000031594	ENSOCUG00000002873	-0.9607
ENSOCUG00000031594	ENSOCUG00000016089	0.9500
ENSOCUG00000031594	ENSOCUG00000001741	-0.9679
ENSOCUG00000031594	ENSOCUG00000000186	-0.9714
ENSOCUG00000031594	ENSOCUG00000002187	0.9571
ENSOCUG00000031594	ENSOCUG00000016036	-0.9714
ENSOCUG00000031594	ENSOCUG00000002429	0.9571
ENSOCUG00000031594	ENSOCUG00000025550	-0.9536
ENSOCUG00000031594	ENSOCUG00000008003	0.9643
ENSOCUG00000031594	ENSOCUG00000007316	0.9536
ENSOCUG00000031594	ENSOCUG00000006443	-0.9571
ENSOCUG00000031594	ENSOCUG00000000063	0.9571
ENSOCUG00000031594	ENSOCUG00000007572	0.9536
ENSOCUG00000031594	ENSOCUG00000005218	-0.9643
ENSOCUG00000031594	ENSOCUG00000022083	0.9607
ENSOCUG00000031594	ENSOCUG00000009971	-0.9643
ENSOCUG00000031594	ENSOCUG00000026390	-0.9750
ENSOCUG00000031594	ENSOCUG00000010867	0.9786
ENSOCUG00000031594	ENSOCUG00000005022	0.9607
ENSOCUG00000031594	ENSOCUG00000011387	-0.9571
ENSOCUG00000031594	ENSOCUG00000005257	-0.9750
ENSOCUG00000031594	ENSOCUG00000012354	-0.9571
ENSOCUG00000031594	ENSOCUG00000002881	0.9500
ENSOCUG00000031594	ENSOCUG00000021539	0.9679
ENSOCUG00000031594	ENSOCUG00000003754	-0.9571
ENSOCUG00000031594	ENSOCUG00000026526	-0.9500
ENSOCUG00000031594	ENSOCUG00000006896	0.9571
ENSOCUG00000031594	ENSOCUG00000006277	0.9679
ENSOCUG00000031594	ENSOCUG00000011031	0.9607
ENSOCUG00000031594	ENSOCUG00000015835	-0.9500
ENSOCUG00000031594	ENSOCUG00000005553	0.9571
ENSOCUG00000031594	ENSOCUG00000007379	0.9571
ENSOCUG00000031594	ENSOCUG00000023877	0.9750
ENSOCUG00000031594	ENSOCUG00000016552	-0.9571
ENSOCUG00000031594	ENSOCUG00000012643	-0.9643
ENSOCUG00000031594	ENSOCUG00000014723	0.9536
ENSOCUG00000031594	ENSOCUG00000003521	-0.9821
ENSOCUG00000031594	ENSOCUG00000002439	-0.9571
ENSOCUG00000031594	ENSOCUG00000001387	0.9571
ENSOCUG00000031594	ENSOCUG00000015096	0.9571
ENSOCUG00000031594	ENSOCUG00000007498	0.9714
ENSOCUG00000031594	ENSOCUG00000014619	0.9643
ENSOCUG00000031594	ENSOCUG00000021470	0.9607
ENSOCUG00000031594	ENSOCUG00000010272	-0.9500
ENSOCUG00000031594	ENSOCUG00000006620	0.9500
ENSOCUG00000031594	ENSOCUG00000000102	-0.9607
ENSOCUG00000031594	ENSOCUG00000017674	0.9607
ENSOCUG00000031594	ENSOCUG00000000847	-0.9821
ENSOCUG00000031594	ENSOCUG00000023393	0.9643
ENSOCUG00000031594	ENSOCUG00000014512	-0.9607
ENSOCUG00000031594	ENSOCUG00000016220	0.9536
ENSOCUG00000031594	ENSOCUG00000003326	-0.9679
ENSOCUG00000031594	ENSOCUG00000035553	0.9607
ENSOCUG00000031594	ENSOCUG00000010517	0.9571
ENSOCUG00000031594	ENSOCUG00000004524	-0.9643
ENSOCUG00000031594	ENSOCUG00000008318	-0.9571
ENSOCUG00000031594	ENSOCUG00000006592	0.9571
ENSOCUG00000031594	ENSOCUG00000005015	0.9500
ENSOCUG00000031594	ENSOCUG00000012396	0.9536
ENSOCUG00000031594	ENSOCUG00000005932	-0.9500
ENSOCUG00000031594	ENSOCUG00000013616	-0.9679
ENSOCUG00000031594	ENSOCUG00000006735	0.9500
ENSOCUG00000031594	ENSOCUG00000016050	-0.9607
ENSOCUG00000031594	ENSOCUG00000026305	0.9607
ENSOCUG00000031594	ENSOCUG00000005994	0.9679
ENSOCUG00000031594	ENSOCUG00000001881	-0.9607
ENSOCUG00000031594	ENSOCUG00000009469	-0.9536
ENSOCUG00000031594	ENSOCUG00000002238	0.9500
ENSOCUG00000031594	ENSOCUG00000014062	0.9679
ENSOCUG00000031594	ENSOCUG00000009263	0.9571
ENSOCUG00000031594	ENSOCUG00000016207	0.9607
ENSOCUG00000031594	ENSOCUG00000009503	0.9679
ENSOCUG00000031594	ENSOCUG00000030256	0.9536
ENSOCUG00000031594	ENSOCUG00000002650	-0.9679
ENSOCUG00000031594	ENSOCUG00000001215	0.9643
ENSOCUG00000031594	ENSOCUG00000029357	0.9643
ENSOCUG00000031594	ENSOCUG00000015067	0.9750
ENSOCUG00000031594	ENSOCUG00000012909	-0.9500
ENSOCUG00000031594	ENSOCUG00000013058	0.9714
ENSOCUG00000031594	ENSOCUG00000025823	0.9750
ENSOCUG00000031594	ENSOCUG00000015734	-0.9500
ENSOCUG00000031594	ENSOCUG00000012244	-0.9679
ENSOCUG00000031594	ENSOCUG00000000618	-0.9571
ENSOCUG00000031594	ENSOCUG00000015638	-0.9536
ENSOCUG00000031594	ENSOCUG00000010672	-0.9857
ENSOCUG00000031594	ENSOCUG00000004065	0.9607
ENSOCUG00000031594	ENSOCUG00000016881	0.9607
ENSOCUG00000031594	ENSOCUG00000027459	0.9714
ENSOCUG00000031594	ENSOCUG00000022751	0.9607
ENSOCUG00000031594	ENSOCUG00000014811	-0.9607
ENSOCUG00000031594	ENSOCUG00000002847	0.9643
ENSOCUG00000031594	ENSOCUG00000016677	0.9607
ENSOCUG00000031594	ENSOCUG00000037702	0.9643
ENSOCUG00000031594	ENSOCUG00000022194	-0.9679
ENSOCUG00000031594	ENSOCUG00000005376	0.9500
ENSOCUG00000031594	ENSOCUG00000004026	-0.9571
ENSOCUG00000031594	ENSOCUG00000026608	0.9536
ENSOCUG00000031594	ENSOCUG00000027497	-0.9643
ENSOCUG00000031594	ENSOCUG00000017417	0.9500
ENSOCUG00000031594	ENSOCUG00000004400	0.9536
ENSOCUG00000031594	ENSOCUG00000025395	0.9643
ENSOCUG00000031594	ENSOCUG00000017670	0.9643
ENSOCUG00000031594	ENSOCUG00000011557	0.9643
ENSOCUG00000031594	ENSOCUG00000008348	0.9607
ENSOCUG00000031594	ENSOCUG00000027176	0.9607
ENSOCUG00000031594	ENSOCUG00000022860	0.9571
ENSOCUG00000031594	ENSOCUG00000010151	0.9500
ENSOCUG00000031594	ENSOCUG00000021263	0.9500
ENSOCUG00000031594	ENSOCUG00000001804	0.9607
ENSOCUG00000031594	ENSOCUG00000008407	0.9786
ENSOCUG00000031594	ENSOCUG00000026766	0.9571
ENSOCUG00000031594	ENSOCUG00000015847	-0.9714
ENSOCUG00000031594	ENSOCUG00000012716	0.9500
ENSOCUG00000031594	ENSOCUG00000017729	-0.9500
ENSOCUG00000031594	ENSOCUG00000000812	-0.9607
ENSOCUG00000031594	ENSOCUG00000009771	0.9714
ENSOCUG00000031594	ENSOCUG00000004258	0.9679
ENSOCUG00000031597	ENSOCUG00000002202	0.9500
ENSOCUG00000031597	ENSOCUG00000016034	0.9500
ENSOCUG00000031597	ENSOCUG00000000721	0.9500
ENSOCUG00000031597	ENSOCUG00000016696	0.9500
ENSOCUG00000031597	ENSOCUG00000011285	0.9679
ENSOCUG00000031597	ENSOCUG00000011954	0.9536
ENSOCUG00000031597	ENSOCUG00000026484	0.9679
ENSOCUG00000031597	ENSOCUG00000001218	0.9500
ENSOCUG00000037000	ENSOCUG00000008078	0.9679
ENSOCUG00000037000	ENSOCUG00000002577	-0.9643
ENSOCUG00000037000	ENSOCUG00000015453	0.9607
ENSOCUG00000037000	ENSOCUG00000009946	0.9500
ENSOCUG00000037000	ENSOCUG00000025327	0.9607
ENSOCUG00000038080	ENSOCUG00000016099	0.9536
ENSOCUG00000038080	ENSOCUG00000002006	0.9500
ENSOCUG00000038080	ENSOCUG00000002219	0.9500
ENSOCUG00000038080	ENSOCUG00000011187	0.9500
ENSOCUG00000038080	ENSOCUG00000029338	0.9571
ENSOCUG00000038080	ENSOCUG00000007773	0.9607
ENSOCUG00000038080	ENSOCUG00000001464	0.9571
ENSOCUG00000038080	ENSOCUG00000007787	0.9714
ENSOCUG00000038080	ENSOCUG00000027895	0.9571
ENSOCUG00000034273	ENSOCUG00000006697	0.9536
ENSOCUG00000034273	ENSOCUG00000008009	0.9571
ENSOCUG00000034273	ENSOCUG00000007773	0.9500
ENSOCUG00000034273	ENSOCUG00000023568	0.9500
ENSOCUG00000034273	ENSOCUG00000002438	0.9643
ENSOCUG00000034273	ENSOCUG00000003079	0.9536
ENSOCUG00000034273	ENSOCUG00000012325	0.9500
ENSOCUG00000034273	ENSOCUG00000002352	0.9679
ENSOCUG00000036286	ENSOCUG00000029362	-0.9536
ENSOCUG00000036286	ENSOCUG00000026484	0.9500
ENSOCUG00000039410	ENSOCUG00000000548	0.9643
ENSOCUG00000039410	ENSOCUG00000025973	0.9679
ENSOCUG00000039415	ENSOCUG00000007321	0.9571
ENSOCUG00000039415	ENSOCUG00000013452	0.9750
ENSOCUG00000039415	ENSOCUG00000038402	0.9500
ENSOCUG00000039417	ENSOCUG00000001943	0.9571
ENSOCUG00000039417	ENSOCUG00000006110	-0.9714
ENSOCUG00000039417	ENSOCUG00000009848	-0.9500
ENSOCUG00000039417	ENSOCUG00000013890	0.9714
ENSOCUG00000039417	ENSOCUG00000014042	-0.9536
ENSOCUG00000039417	ENSOCUG00000015521	0.9500
ENSOCUG00000039417	ENSOCUG00000004309	-0.9500
ENSOCUG00000039417	ENSOCUG00000006684	-0.9571
ENSOCUG00000039417	ENSOCUG00000012331	0.9571
ENSOCUG00000039417	ENSOCUG00000015070	-0.9679
ENSOCUG00000039417	ENSOCUG00000001571	-0.9643
ENSOCUG00000039417	ENSOCUG00000012200	-0.9500
ENSOCUG00000039417	ENSOCUG00000004817	-0.9571
ENSOCUG00000039417	ENSOCUG00000015891	0.9500
ENSOCUG00000039417	ENSOCUG00000025541	-0.9536
ENSOCUG00000039417	ENSOCUG00000015182	0.9643
ENSOCUG00000039417	ENSOCUG00000000598	-0.9607
ENSOCUG00000039417	ENSOCUG00000024611	-0.9536
ENSOCUG00000039417	ENSOCUG00000011689	0.9500
ENSOCUG00000039417	ENSOCUG00000005890	-0.9821
ENSOCUG00000039417	ENSOCUG00000022390	0.9643
ENSOCUG00000039417	ENSOCUG00000014679	0.9500
ENSOCUG00000039417	ENSOCUG00000017503	-0.9500
ENSOCUG00000039417	ENSOCUG00000007972	-0.9571
ENSOCUG00000039417	ENSOCUG00000007220	-0.9786
ENSOCUG00000039417	ENSOCUG00000001362	-0.9571
ENSOCUG00000039417	ENSOCUG00000006433	-0.9500
ENSOCUG00000039417	ENSOCUG00000010960	-0.9679
ENSOCUG00000039417	ENSOCUG00000002784	-0.9750
ENSOCUG00000039417	ENSOCUG00000016756	0.9536
ENSOCUG00000039417	ENSOCUG00000002110	-0.9607
ENSOCUG00000039417	ENSOCUG00000008752	-0.9679
ENSOCUG00000039417	ENSOCUG00000002429	-0.9679
ENSOCUG00000039417	ENSOCUG00000027117	-0.9607
ENSOCUG00000039417	ENSOCUG00000002353	-0.9536
ENSOCUG00000039417	ENSOCUG00000005218	0.9500
ENSOCUG00000039417	ENSOCUG00000002050	-0.9679
ENSOCUG00000039417	ENSOCUG00000010867	-0.9571
ENSOCUG00000039417	ENSOCUG00000012384	0.9500
ENSOCUG00000039417	ENSOCUG00000006277	-0.9500
ENSOCUG00000039417	ENSOCUG00000023014	-0.9750
ENSOCUG00000039417	ENSOCUG00000015835	0.9536
ENSOCUG00000039417	ENSOCUG00000008176	-0.9679
ENSOCUG00000039417	ENSOCUG00000006816	-0.9714
ENSOCUG00000039417	ENSOCUG00000022838	-0.9571
ENSOCUG00000039417	ENSOCUG00000016552	0.9571
ENSOCUG00000039417	ENSOCUG00000008266	-0.9536
ENSOCUG00000039417	ENSOCUG00000003521	0.9607
ENSOCUG00000039417	ENSOCUG00000001387	-0.9821
ENSOCUG00000039417	ENSOCUG00000015096	-0.9571
ENSOCUG00000039417	ENSOCUG00000015094	0.9500
ENSOCUG00000039417	ENSOCUG00000007498	-0.9643
ENSOCUG00000039417	ENSOCUG00000000102	0.9607
ENSOCUG00000039417	ENSOCUG00000017674	-0.9571
ENSOCUG00000039417	ENSOCUG00000000847	0.9500
ENSOCUG00000039417	ENSOCUG00000016220	-0.9607
ENSOCUG00000039417	ENSOCUG00000003326	0.9679
ENSOCUG00000039417	ENSOCUG00000023159	-0.9536
ENSOCUG00000039417	ENSOCUG00000004524	0.9536
ENSOCUG00000039417	ENSOCUG00000008318	0.9536
ENSOCUG00000039417	ENSOCUG00000004051	-0.9500
ENSOCUG00000039417	ENSOCUG00000005015	-0.9500
ENSOCUG00000039417	ENSOCUG00000016050	0.9500
ENSOCUG00000039417	ENSOCUG00000003962	-0.9571
ENSOCUG00000039417	ENSOCUG00000026305	-0.9500
ENSOCUG00000039417	ENSOCUG00000003686	0.9500
ENSOCUG00000039417	ENSOCUG00000009503	-0.9714
ENSOCUG00000039417	ENSOCUG00000002650	0.9500
ENSOCUG00000039417	ENSOCUG00000032694	-0.9536
ENSOCUG00000039417	ENSOCUG00000011635	-0.9679
ENSOCUG00000039417	ENSOCUG00000005723	0.9500
ENSOCUG00000039417	ENSOCUG00000022194	0.9536
ENSOCUG00000039417	ENSOCUG00000013579	0.9500
ENSOCUG00000039417	ENSOCUG00000027497	0.9500
ENSOCUG00000039417	ENSOCUG00000008348	-0.9786
ENSOCUG00000039417	ENSOCUG00000015847	0.9607
ENSOCUG00000038300	ENSOCUG00000014973	0.9571
ENSOCUG00000038300	ENSOCUG00000012765	-0.9607
ENSOCUG00000038300	ENSOCUG00000013600	0.9500
ENSOCUG00000038300	ENSOCUG00000011883	0.9714
ENSOCUG00000038300	ENSOCUG00000008171	0.9607
ENSOCUG00000038300	ENSOCUG00000003525	0.9607
ENSOCUG00000038300	ENSOCUG00000038891	0.9607
ENSOCUG00000038300	ENSOCUG00000012001	0.9607
ENSOCUG00000031468	ENSOCUG00000015875	0.9571
ENSOCUG00000032675	ENSOCUG00000010475	-0.9536
ENSOCUG00000032675	ENSOCUG00000002630	0.9536
ENSOCUG00000032675	ENSOCUG00000038944	0.9607
ENSOCUG00000032675	ENSOCUG00000008399	0.9500
ENSOCUG00000032675	ENSOCUG00000026484	0.9643
ENSOCUG00000032675	ENSOCUG00000000805	0.9571
ENSOCUG00000032675	ENSOCUG00000036130	0.9536
ENSOCUG00000032675	ENSOCUG00000017850	0.9714
ENSOCUG00000032675	ENSOCUG00000006339	0.9571
ENSOCUG00000032675	ENSOCUG00000021262	0.9500
ENSOCUG00000032675	ENSOCUG00000007234	-0.9714
ENSOCUG00000032675	ENSOCUG00000005647	0.9500
ENSOCUG00000037830	ENSOCUG00000005220	0.9500
ENSOCUG00000034044	ENSOCUG00000001565	-0.9571
ENSOCUG00000034044	ENSOCUG00000024280	0.9500
ENSOCUG00000034044	ENSOCUG00000009044	-0.9571
ENSOCUG00000034044	ENSOCUG00000005000	0.9643
ENSOCUG00000034044	ENSOCUG00000027418	-0.9500
ENSOCUG00000036346	ENSOCUG00000005106	0.9500
ENSOCUG00000035057	ENSOCUG00000026253	-0.9580
ENSOCUG00000035057	ENSOCUG00000010456	0.9544
ENSOCUG00000035057	ENSOCUG00000001993	0.9705
ENSOCUG00000035057	ENSOCUG00000004902	-0.9508
ENSOCUG00000035057	ENSOCUG00000006126	0.9562
ENSOCUG00000037121	ENSOCUG00000022744	0.9607
ENSOCUG00000037121	ENSOCUG00000002633	0.9500
ENSOCUG00000037121	ENSOCUG00000006544	0.9607
ENSOCUG00000037128	ENSOCUG00000015076	0.9607
ENSOCUG00000037128	ENSOCUG00000005927	0.9607
ENSOCUG00000037128	ENSOCUG00000003431	0.9500
ENSOCUG00000037128	ENSOCUG00000010396	-0.9571
ENSOCUG00000037128	ENSOCUG00000013239	-0.9571
ENSOCUG00000037128	ENSOCUG00000015608	0.9893
ENSOCUG00000037128	ENSOCUG00000003633	0.9607
ENSOCUG00000037128	ENSOCUG00000005390	0.9571
ENSOCUG00000037128	ENSOCUG00000039275	-0.9500
ENSOCUG00000037128	ENSOCUG00000007100	0.9571
ENSOCUG00000037128	ENSOCUG00000022362	0.9714
ENSOCUG00000037128	ENSOCUG00000015785	0.9643
ENSOCUG00000037128	ENSOCUG00000006744	0.9643
ENSOCUG00000037128	ENSOCUG00000029270	0.9536
ENSOCUG00000037128	ENSOCUG00000002765	-0.9536
ENSOCUG00000037128	ENSOCUG00000009424	0.9607
ENSOCUG00000037128	ENSOCUG00000012814	0.9536
ENSOCUG00000037128	ENSOCUG00000008289	0.9857
ENSOCUG00000035850	ENSOCUG00000009237	0.9580
ENSOCUG00000039339	ENSOCUG00000026206	0.9634
ENSOCUG00000039339	ENSOCUG00000031651	0.9634
ENSOCUG00000039339	ENSOCUG00000021507	0.9526
ENSOCUG00000039339	ENSOCUG00000026694	0.9580
ENSOCUG00000034382	ENSOCUG00000004716	-0.9532
ENSOCUG00000034382	ENSOCUG00000028153	0.9622
ENSOCUG00000034382	ENSOCUG00000005679	0.9586
ENSOCUG00000034382	ENSOCUG00000007479	-0.9658
ENSOCUG00000034382	ENSOCUG00000014241	-0.9532
ENSOCUG00000034382	ENSOCUG00000015979	-0.9514
ENSOCUG00000034382	ENSOCUG00000008013	-0.9550
ENSOCUG00000034382	ENSOCUG00000013171	0.9550
ENSOCUG00000034382	ENSOCUG00000013543	-0.9586
ENSOCUG00000034382	ENSOCUG00000026735	-0.9676
ENSOCUG00000034382	ENSOCUG00000004106	0.9694
ENSOCUG00000034382	ENSOCUG00000002236	-0.9676
ENSOCUG00000034382	ENSOCUG00000003189	0.9586
ENSOCUG00000034382	ENSOCUG00000003613	0.9550
ENSOCUG00000034382	ENSOCUG00000015434	-0.9532
ENSOCUG00000030278	ENSOCUG00000010440	0.9571
ENSOCUG00000032521	ENSOCUG00000014896	0.9536
ENSOCUG00000039093	ENSOCUG00000016129	0.9536
ENSOCUG00000035843	ENSOCUG00000013890	-0.9536
ENSOCUG00000035843	ENSOCUG00000007441	-0.9714
ENSOCUG00000035843	ENSOCUG00000006807	-0.9500
ENSOCUG00000035843	ENSOCUG00000007050	0.9536
ENSOCUG00000035843	ENSOCUG00000007601	0.9536
ENSOCUG00000035843	ENSOCUG00000030883	0.9607
ENSOCUG00000035843	ENSOCUG00000004309	0.9500
ENSOCUG00000035843	ENSOCUG00000006684	0.9536
ENSOCUG00000035843	ENSOCUG00000029363	0.9750
ENSOCUG00000035843	ENSOCUG00000006311	0.9536
ENSOCUG00000035843	ENSOCUG00000016007	-0.9500
ENSOCUG00000035843	ENSOCUG00000014549	0.9536
ENSOCUG00000035843	ENSOCUG00000012200	0.9571
ENSOCUG00000035843	ENSOCUG00000004817	0.9679
ENSOCUG00000035843	ENSOCUG00000009768	-0.9571
ENSOCUG00000035843	ENSOCUG00000004716	-0.9607
ENSOCUG00000035843	ENSOCUG00000029743	-0.9536
ENSOCUG00000035843	ENSOCUG00000028153	0.9500
ENSOCUG00000035843	ENSOCUG00000017503	0.9536
ENSOCUG00000035843	ENSOCUG00000007220	0.9500
ENSOCUG00000035843	ENSOCUG00000005203	0.9536
ENSOCUG00000035843	ENSOCUG00000006436	0.9643
ENSOCUG00000035843	ENSOCUG00000005038	0.9536
ENSOCUG00000035843	ENSOCUG00000006422	-0.9714
ENSOCUG00000035843	ENSOCUG00000011272	0.9714
ENSOCUG00000035843	ENSOCUG00000010034	-0.9500
ENSOCUG00000035843	ENSOCUG00000009878	0.9571
ENSOCUG00000035843	ENSOCUG00000024139	0.9607
ENSOCUG00000035843	ENSOCUG00000004573	0.9679
ENSOCUG00000035843	ENSOCUG00000002873	-0.9643
ENSOCUG00000035843	ENSOCUG00000016089	0.9607
ENSOCUG00000035843	ENSOCUG00000017344	-0.9607
ENSOCUG00000035843	ENSOCUG00000010999	0.9536
ENSOCUG00000035843	ENSOCUG00000013505	0.9500
ENSOCUG00000035843	ENSOCUG00000014552	0.9500
ENSOCUG00000035843	ENSOCUG00000016036	-0.9571
ENSOCUG00000035843	ENSOCUG00000002393	-0.9500
ENSOCUG00000035843	ENSOCUG00000017785	0.9750
ENSOCUG00000035843	ENSOCUG00000009315	0.9536
ENSOCUG00000035843	ENSOCUG00000007572	0.9571
ENSOCUG00000035843	ENSOCUG00000005218	-0.9607
ENSOCUG00000035843	ENSOCUG00000017700	-0.9571
ENSOCUG00000035843	ENSOCUG00000012488	-0.9643
ENSOCUG00000035843	ENSOCUG00000009971	-0.9500
ENSOCUG00000035843	ENSOCUG00000013653	0.9500
ENSOCUG00000035843	ENSOCUG00000005257	-0.9500
ENSOCUG00000035843	ENSOCUG00000012354	-0.9536
ENSOCUG00000035843	ENSOCUG00000006277	0.9643
ENSOCUG00000035843	ENSOCUG00000024126	0.9536
ENSOCUG00000035843	ENSOCUG00000015835	-0.9536
ENSOCUG00000035843	ENSOCUG00000016552	-0.9500
ENSOCUG00000035843	ENSOCUG00000003526	-0.9500
ENSOCUG00000035843	ENSOCUG00000015096	0.9500
ENSOCUG00000035843	ENSOCUG00000007498	0.9571
ENSOCUG00000035843	ENSOCUG00000008013	-0.9536
ENSOCUG00000035843	ENSOCUG00000013171	0.9500
ENSOCUG00000035843	ENSOCUG00000007582	0.9500
ENSOCUG00000035843	ENSOCUG00000016220	0.9500
ENSOCUG00000035843	ENSOCUG00000003320	-0.9643
ENSOCUG00000035843	ENSOCUG00000003326	-0.9714
ENSOCUG00000035843	ENSOCUG00000029376	0.9500
ENSOCUG00000035843	ENSOCUG00000030235	0.9571
ENSOCUG00000035843	ENSOCUG00000007507	-0.9571
ENSOCUG00000035843	ENSOCUG00000002650	-0.9607
ENSOCUG00000035843	ENSOCUG00000032694	0.9571
ENSOCUG00000035843	ENSOCUG00000015067	0.9536
ENSOCUG00000035843	ENSOCUG00000023666	0.9607
ENSOCUG00000035843	ENSOCUG00000003623	-0.9500
ENSOCUG00000035843	ENSOCUG00000003189	0.9536
ENSOCUG00000035843	ENSOCUG00000025823	0.9536
ENSOCUG00000035843	ENSOCUG00000010401	0.9714
ENSOCUG00000035843	ENSOCUG00000008776	-0.9500
ENSOCUG00000035843	ENSOCUG00000010672	-0.9571
ENSOCUG00000035843	ENSOCUG00000016881	0.9643
ENSOCUG00000035843	ENSOCUG00000014811	-0.9679
ENSOCUG00000035843	ENSOCUG00000002847	0.9500
ENSOCUG00000035843	ENSOCUG00000022194	-0.9607
ENSOCUG00000035843	ENSOCUG00000004026	-0.9571
ENSOCUG00000035843	ENSOCUG00000027497	-0.9607
ENSOCUG00000035843	ENSOCUG00000025395	0.9607
ENSOCUG00000035843	ENSOCUG00000010151	0.9607
ENSOCUG00000035843	ENSOCUG00000001804	0.9607
ENSOCUG00000035843	ENSOCUG00000017729	-0.9714
ENSOCUG00000035843	ENSOCUG00000009771	0.9750
ENSOCUG00000033442	ENSOCUG00000009955	0.9500
ENSOCUG00000034943	ENSOCUG00000001943	-0.9500
ENSOCUG00000034943	ENSOCUG00000004663	-0.9536
ENSOCUG00000034943	ENSOCUG00000015563	0.9500
ENSOCUG00000034943	ENSOCUG00000001280	0.9571
ENSOCUG00000034943	ENSOCUG00000009848	0.9714
ENSOCUG00000034943	ENSOCUG00000013890	-0.9786
ENSOCUG00000034943	ENSOCUG00000017218	-0.9536
ENSOCUG00000034943	ENSOCUG00000007441	-0.9536
ENSOCUG00000034943	ENSOCUG00000006801	-0.9571
ENSOCUG00000034943	ENSOCUG00000012996	-0.9607
ENSOCUG00000034943	ENSOCUG00000014042	0.9786
ENSOCUG00000034943	ENSOCUG00000006807	-0.9893
ENSOCUG00000034943	ENSOCUG00000004136	0.9500
ENSOCUG00000034943	ENSOCUG00000022347	-0.9679
ENSOCUG00000034943	ENSOCUG00000007050	0.9714
ENSOCUG00000034943	ENSOCUG00000013405	0.9786
ENSOCUG00000034943	ENSOCUG00000002206	0.9714
ENSOCUG00000034943	ENSOCUG00000030883	0.9643
ENSOCUG00000034943	ENSOCUG00000013963	-0.9821
ENSOCUG00000034943	ENSOCUG00000015521	-0.9821
ENSOCUG00000034943	ENSOCUG00000004309	0.9643
ENSOCUG00000034943	ENSOCUG00000006684	0.9607
ENSOCUG00000034943	ENSOCUG00000006688	-0.9536
ENSOCUG00000034943	ENSOCUG00000012331	-0.9714
ENSOCUG00000034943	ENSOCUG00000029363	0.9571
ENSOCUG00000034943	ENSOCUG00000016574	0.9500
ENSOCUG00000034943	ENSOCUG00000006311	0.9679
ENSOCUG00000034943	ENSOCUG00000005430	0.9857
ENSOCUG00000034943	ENSOCUG00000012914	0.9571
ENSOCUG00000034943	ENSOCUG00000012919	-0.9571
ENSOCUG00000034943	ENSOCUG00000016007	-0.9679
ENSOCUG00000034943	ENSOCUG00000014549	0.9714
ENSOCUG00000034943	ENSOCUG00000004627	-0.9750
ENSOCUG00000034943	ENSOCUG00000007161	0.9643
ENSOCUG00000034943	ENSOCUG00000010430	0.9750
ENSOCUG00000034943	ENSOCUG00000001571	0.9821
ENSOCUG00000034943	ENSOCUG00000005471	-0.9714
ENSOCUG00000034943	ENSOCUG00000016709	0.9750
ENSOCUG00000034943	ENSOCUG00000012200	0.9821
ENSOCUG00000034943	ENSOCUG00000017939	0.9679
ENSOCUG00000034943	ENSOCUG00000004817	0.9786
ENSOCUG00000034943	ENSOCUG00000009394	0.9536
ENSOCUG00000034943	ENSOCUG00000009768	-0.9679
ENSOCUG00000034943	ENSOCUG00000007094	0.9571
ENSOCUG00000034943	ENSOCUG00000008371	0.9821
ENSOCUG00000034943	ENSOCUG00000015182	-0.9786
ENSOCUG00000034943	ENSOCUG00000002368	0.9607
ENSOCUG00000034943	ENSOCUG00000013113	-0.9607
ENSOCUG00000034943	ENSOCUG00000003105	-0.9750
ENSOCUG00000034943	ENSOCUG00000029743	-0.9643
ENSOCUG00000034943	ENSOCUG00000004223	0.9643
ENSOCUG00000034943	ENSOCUG00000000598	0.9500
ENSOCUG00000034943	ENSOCUG00000017111	-0.9500
ENSOCUG00000034943	ENSOCUG00000004962	-0.9571
ENSOCUG00000034943	ENSOCUG00000024611	0.9500
ENSOCUG00000034943	ENSOCUG00000006641	-0.9500
ENSOCUG00000034943	ENSOCUG00000000535	-0.9786
ENSOCUG00000034943	ENSOCUG00000035746	0.9536
ENSOCUG00000034943	ENSOCUG00000026859	0.9536
ENSOCUG00000034943	ENSOCUG00000017508	0.9500
ENSOCUG00000034943	ENSOCUG00000022390	-0.9571
ENSOCUG00000034943	ENSOCUG00000004415	0.9536
ENSOCUG00000034943	ENSOCUG00000010949	0.9607
ENSOCUG00000034943	ENSOCUG00000007011	0.9679
ENSOCUG00000034943	ENSOCUG00000000792	-0.9536
ENSOCUG00000034943	ENSOCUG00000000791	0.9536
ENSOCUG00000034943	ENSOCUG00000017503	0.9536
ENSOCUG00000034943	ENSOCUG00000010574	0.9500
ENSOCUG00000034943	ENSOCUG00000023500	0.9643
ENSOCUG00000034943	ENSOCUG00000007220	0.9571
ENSOCUG00000034943	ENSOCUG00000007228	-0.9500
ENSOCUG00000034943	ENSOCUG00000029469	0.9607
ENSOCUG00000034943	ENSOCUG00000024067	0.9821
ENSOCUG00000034943	ENSOCUG00000008417	0.9500
ENSOCUG00000034943	ENSOCUG00000015602	-0.9786
ENSOCUG00000034943	ENSOCUG00000000750	-0.9536
ENSOCUG00000034943	ENSOCUG00000005209	-0.9607
ENSOCUG00000034943	ENSOCUG00000005203	0.9893
ENSOCUG00000034943	ENSOCUG00000005205	0.9536
ENSOCUG00000034943	ENSOCUG00000003140	-0.9750
ENSOCUG00000034943	ENSOCUG00000001362	0.9679
ENSOCUG00000034943	ENSOCUG00000003603	0.9679
ENSOCUG00000034943	ENSOCUG00000006433	0.9750
ENSOCUG00000034943	ENSOCUG00000005038	0.9714
ENSOCUG00000034943	ENSOCUG00000009559	-0.9750
ENSOCUG00000034943	ENSOCUG00000005384	0.9643
ENSOCUG00000034943	ENSOCUG00000010289	0.9536
ENSOCUG00000034943	ENSOCUG00000010460	-0.9643
ENSOCUG00000034943	ENSOCUG00000006422	-0.9607
ENSOCUG00000034943	ENSOCUG00000011704	0.9571
ENSOCUG00000034943	ENSOCUG00000011069	0.9607
ENSOCUG00000034943	ENSOCUG00000005835	-0.9821
ENSOCUG00000034943	ENSOCUG00000024176	0.9607
ENSOCUG00000034943	ENSOCUG00000000929	0.9500
ENSOCUG00000034943	ENSOCUG00000011272	0.9571
ENSOCUG00000034943	ENSOCUG00000028047	0.9536
ENSOCUG00000034943	ENSOCUG00000017069	0.9786
ENSOCUG00000034943	ENSOCUG00000013581	0.9536
ENSOCUG00000034943	ENSOCUG00000026980	0.9536
ENSOCUG00000034943	ENSOCUG00000026321	0.9571
ENSOCUG00000034943	ENSOCUG00000005504	0.9500
ENSOCUG00000034943	ENSOCUG00000003901	0.9786
ENSOCUG00000034943	ENSOCUG00000008838	0.9643
ENSOCUG00000034943	ENSOCUG00000010034	-0.9786
ENSOCUG00000034943	ENSOCUG00000009878	0.9679
ENSOCUG00000034943	ENSOCUG00000002784	0.9571
ENSOCUG00000034943	ENSOCUG00000001783	0.9500
ENSOCUG00000034943	ENSOCUG00000024139	0.9893
ENSOCUG00000034943	ENSOCUG00000010777	-0.9643
ENSOCUG00000034943	ENSOCUG00000004573	0.9536
ENSOCUG00000034943	ENSOCUG00000025883	0.9536
ENSOCUG00000034943	ENSOCUG00000004432	0.9500
ENSOCUG00000034943	ENSOCUG00000002873	-0.9821
ENSOCUG00000034943	ENSOCUG00000016089	0.9750
ENSOCUG00000034943	ENSOCUG00000025261	0.9643
ENSOCUG00000034943	ENSOCUG00000017344	-0.9500
ENSOCUG00000034943	ENSOCUG00000010999	0.9536
ENSOCUG00000034943	ENSOCUG00000000439	0.9643
ENSOCUG00000034943	ENSOCUG00000008090	0.9679
ENSOCUG00000034943	ENSOCUG00000013505	0.9714
ENSOCUG00000034943	ENSOCUG00000014552	0.9857
ENSOCUG00000034943	ENSOCUG00000004636	0.9536
ENSOCUG00000034943	ENSOCUG00000000186	-0.9607
ENSOCUG00000034943	ENSOCUG00000013108	-0.9607
ENSOCUG00000034943	ENSOCUG00000008257	0.9607
ENSOCUG00000034943	ENSOCUG00000002187	0.9893
ENSOCUG00000034943	ENSOCUG00000008752	0.9643
ENSOCUG00000034943	ENSOCUG00000016036	-0.9643
ENSOCUG00000034943	ENSOCUG00000002429	0.9607
ENSOCUG00000034943	ENSOCUG00000002425	-0.9500
ENSOCUG00000034943	ENSOCUG00000015410	-0.9536
ENSOCUG00000034943	ENSOCUG00000008003	0.9750
ENSOCUG00000034943	ENSOCUG00000027869	0.9571
ENSOCUG00000034943	ENSOCUG00000039591	-0.9500
ENSOCUG00000034943	ENSOCUG00000017785	0.9607
ENSOCUG00000034943	ENSOCUG00000014120	0.9536
ENSOCUG00000034943	ENSOCUG00000027117	0.9536
ENSOCUG00000034943	ENSOCUG00000002353	0.9643
ENSOCUG00000034943	ENSOCUG00000009315	0.9536
ENSOCUG00000034943	ENSOCUG00000015793	0.9643
ENSOCUG00000034943	ENSOCUG00000006443	-0.9821
ENSOCUG00000034943	ENSOCUG00000005318	0.9679
ENSOCUG00000034943	ENSOCUG00000006298	0.9536
ENSOCUG00000034943	ENSOCUG00000000063	0.9500
ENSOCUG00000034943	ENSOCUG00000010544	-0.9536
ENSOCUG00000034943	ENSOCUG00000007572	0.9929
ENSOCUG00000034943	ENSOCUG00000007216	-0.9607
ENSOCUG00000034943	ENSOCUG00000005218	-0.9857
ENSOCUG00000034943	ENSOCUG00000017700	-0.9750
ENSOCUG00000034943	ENSOCUG00000022083	0.9679
ENSOCUG00000034943	ENSOCUG00000009971	-0.9964
ENSOCUG00000034943	ENSOCUG00000002050	0.9679
ENSOCUG00000034943	ENSOCUG00000026390	-0.9500
ENSOCUG00000034943	ENSOCUG00000010867	0.9679
ENSOCUG00000034943	ENSOCUG00000005022	0.9536
ENSOCUG00000034943	ENSOCUG00000005020	0.9500
ENSOCUG00000034943	ENSOCUG00000011387	-0.9500
ENSOCUG00000034943	ENSOCUG00000012384	-0.9500
ENSOCUG00000034943	ENSOCUG00000008427	0.9607
ENSOCUG00000034943	ENSOCUG00000013653	0.9679
ENSOCUG00000034943	ENSOCUG00000025924	0.9786
ENSOCUG00000034943	ENSOCUG00000005257	-0.9607
ENSOCUG00000034943	ENSOCUG00000012354	-0.9821
ENSOCUG00000034943	ENSOCUG00000003283	0.9571
ENSOCUG00000034943	ENSOCUG00000027202	0.9750
ENSOCUG00000034943	ENSOCUG00000021539	0.9643
ENSOCUG00000034943	ENSOCUG00000003754	-0.9571
ENSOCUG00000034943	ENSOCUG00000005233	-0.9571
ENSOCUG00000034943	ENSOCUG00000015356	-0.9786
ENSOCUG00000034943	ENSOCUG00000011453	0.9679
ENSOCUG00000034943	ENSOCUG00000006277	0.9786
ENSOCUG00000034943	ENSOCUG00000014489	-0.9500
ENSOCUG00000034943	ENSOCUG00000017272	-0.9821
ENSOCUG00000034943	ENSOCUG00000009867	0.9500
ENSOCUG00000034943	ENSOCUG00000011031	0.9643
ENSOCUG00000034943	ENSOCUG00000024126	0.9571
ENSOCUG00000034943	ENSOCUG00000013781	0.9929
ENSOCUG00000034943	ENSOCUG00000015835	-0.9679
ENSOCUG00000034943	ENSOCUG00000009082	0.9750
ENSOCUG00000034943	ENSOCUG00000016698	-0.9500
ENSOCUG00000034943	ENSOCUG00000005553	0.9929
ENSOCUG00000034943	ENSOCUG00000017333	0.9607
ENSOCUG00000034943	ENSOCUG00000010306	-0.9571
ENSOCUG00000034943	ENSOCUG00000008067	-0.9500
ENSOCUG00000034943	ENSOCUG00000022552	0.9536
ENSOCUG00000034943	ENSOCUG00000007379	0.9750
ENSOCUG00000034943	ENSOCUG00000008170	0.9536
ENSOCUG00000034943	ENSOCUG00000006816	0.9607
ENSOCUG00000034943	ENSOCUG00000003998	-0.9607
ENSOCUG00000034943	ENSOCUG00000023877	0.9643
ENSOCUG00000034943	ENSOCUG00000022838	0.9643
ENSOCUG00000034943	ENSOCUG00000016552	-0.9893
ENSOCUG00000034943	ENSOCUG00000012643	-0.9643
ENSOCUG00000034943	ENSOCUG00000012586	0.9607
ENSOCUG00000034943	ENSOCUG00000008266	0.9643
ENSOCUG00000034943	ENSOCUG00000014723	0.9750
ENSOCUG00000034943	ENSOCUG00000003521	-0.9607
ENSOCUG00000034943	ENSOCUG00000002439	-0.9536
ENSOCUG00000034943	ENSOCUG00000001387	0.9643
ENSOCUG00000034943	ENSOCUG00000008180	-0.9571
ENSOCUG00000034943	ENSOCUG00000009178	0.9714
ENSOCUG00000034943	ENSOCUG00000015545	0.9643
ENSOCUG00000034943	ENSOCUG00000015094	-0.9714
ENSOCUG00000034943	ENSOCUG00000007498	0.9821
ENSOCUG00000034943	ENSOCUG00000014619	0.9750
ENSOCUG00000034943	ENSOCUG00000007894	0.9643
ENSOCUG00000034943	ENSOCUG00000010272	-0.9643
ENSOCUG00000034943	ENSOCUG00000000102	-0.9607
ENSOCUG00000034943	ENSOCUG00000023806	0.9571
ENSOCUG00000034943	ENSOCUG00000017674	0.9821
ENSOCUG00000034943	ENSOCUG00000017678	0.9643
ENSOCUG00000034943	ENSOCUG00000025977	0.9536
ENSOCUG00000034943	ENSOCUG00000000847	-0.9821
ENSOCUG00000034943	ENSOCUG00000012748	0.9571
ENSOCUG00000034943	ENSOCUG00000025693	0.9571
ENSOCUG00000034943	ENSOCUG00000023393	0.9571
ENSOCUG00000034943	ENSOCUG00000007582	0.9714
ENSOCUG00000034943	ENSOCUG00000015494	-0.9536
ENSOCUG00000034943	ENSOCUG00000014512	-0.9571
ENSOCUG00000034943	ENSOCUG00000016220	0.9786
ENSOCUG00000034943	ENSOCUG00000006669	0.9679
ENSOCUG00000034943	ENSOCUG00000003320	-0.9607
ENSOCUG00000034943	ENSOCUG00000003326	-0.9786
ENSOCUG00000034943	ENSOCUG00000029379	-0.9500
ENSOCUG00000034943	ENSOCUG00000029376	0.9500
ENSOCUG00000034943	ENSOCUG00000004774	0.9607
ENSOCUG00000034943	ENSOCUG00000004095	0.9536
ENSOCUG00000034943	ENSOCUG00000015669	-0.9893
ENSOCUG00000034943	ENSOCUG00000009785	0.9821
ENSOCUG00000034943	ENSOCUG00000030235	0.9857
ENSOCUG00000034943	ENSOCUG00000035553	0.9714
ENSOCUG00000034943	ENSOCUG00000010517	0.9714
ENSOCUG00000034943	ENSOCUG00000004524	-0.9786
ENSOCUG00000034943	ENSOCUG00000008318	-0.9571
ENSOCUG00000034943	ENSOCUG00000017386	0.9571
ENSOCUG00000034943	ENSOCUG00000007507	-0.9500
ENSOCUG00000034943	ENSOCUG00000014405	0.9571
ENSOCUG00000034943	ENSOCUG00000004051	0.9500
ENSOCUG00000034943	ENSOCUG00000005015	0.9750
ENSOCUG00000034943	ENSOCUG00000012396	0.9607
ENSOCUG00000034943	ENSOCUG00000005932	-0.9643
ENSOCUG00000034943	ENSOCUG00000037233	0.9679
ENSOCUG00000034943	ENSOCUG00000007243	-0.9607
ENSOCUG00000034943	ENSOCUG00000001818	0.9607
ENSOCUG00000034943	ENSOCUG00000007744	-0.9607
ENSOCUG00000034943	ENSOCUG00000008350	-0.9714
ENSOCUG00000034943	ENSOCUG00000013616	-0.9964
ENSOCUG00000034943	ENSOCUG00000006735	0.9500
ENSOCUG00000034943	ENSOCUG00000008382	0.9607
ENSOCUG00000034943	ENSOCUG00000016050	-0.9929
ENSOCUG00000034943	ENSOCUG00000024840	0.9679
ENSOCUG00000034943	ENSOCUG00000015880	0.9500
ENSOCUG00000034943	ENSOCUG00000026305	0.9893
ENSOCUG00000034943	ENSOCUG00000022919	0.9607
ENSOCUG00000034943	ENSOCUG00000005994	0.9571
ENSOCUG00000034943	ENSOCUG00000010052	-0.9643
ENSOCUG00000034943	ENSOCUG00000030611	0.9536
ENSOCUG00000034943	ENSOCUG00000001881	-0.9821
ENSOCUG00000034943	ENSOCUG00000009469	-0.9571
ENSOCUG00000034943	ENSOCUG00000002238	0.9643
ENSOCUG00000034943	ENSOCUG00000000274	0.9500
ENSOCUG00000034943	ENSOCUG00000014062	0.9929
ENSOCUG00000034943	ENSOCUG00000011217	-0.9536
ENSOCUG00000034943	ENSOCUG00000016357	-0.9500
ENSOCUG00000034943	ENSOCUG00000005952	-0.9500
ENSOCUG00000034943	ENSOCUG00000007513	-0.9679
ENSOCUG00000034943	ENSOCUG00000016207	0.9607
ENSOCUG00000034943	ENSOCUG00000003686	-0.9714
ENSOCUG00000034943	ENSOCUG00000009305	-0.9643
ENSOCUG00000034943	ENSOCUG00000009503	0.9750
ENSOCUG00000034943	ENSOCUG00000024386	0.9571
ENSOCUG00000034943	ENSOCUG00000002650	-0.9679
ENSOCUG00000034943	ENSOCUG00000001215	0.9643
ENSOCUG00000034943	ENSOCUG00000015863	-0.9571
ENSOCUG00000034943	ENSOCUG00000026892	0.9571
ENSOCUG00000034943	ENSOCUG00000032694	0.9607
ENSOCUG00000034943	ENSOCUG00000006363	0.9607
ENSOCUG00000034943	ENSOCUG00000015067	0.9679
ENSOCUG00000034943	ENSOCUG00000001162	0.9607
ENSOCUG00000034943	ENSOCUG00000013058	0.9679
ENSOCUG00000034943	ENSOCUG00000004180	-0.9679
ENSOCUG00000034943	ENSOCUG00000023666	0.9500
ENSOCUG00000034943	ENSOCUG00000003189	0.9500
ENSOCUG00000034943	ENSOCUG00000025823	0.9750
ENSOCUG00000034943	ENSOCUG00000015734	-0.9500
ENSOCUG00000034943	ENSOCUG00000004845	0.9714
ENSOCUG00000034943	ENSOCUG00000010775	-0.9643
ENSOCUG00000034943	ENSOCUG00000012244	-0.9893
ENSOCUG00000034943	ENSOCUG00000007341	0.9679
ENSOCUG00000034943	ENSOCUG00000002449	-0.9679
ENSOCUG00000034943	ENSOCUG00000000618	-0.9679
ENSOCUG00000034943	ENSOCUG00000016524	-0.9500
ENSOCUG00000034943	ENSOCUG00000015638	-0.9786
ENSOCUG00000034943	ENSOCUG00000008776	-0.9786
ENSOCUG00000034943	ENSOCUG00000010672	-0.9714
ENSOCUG00000034943	ENSOCUG00000028015	0.9571
ENSOCUG00000034943	ENSOCUG00000005723	-0.9571
ENSOCUG00000034943	ENSOCUG00000004065	0.9786
ENSOCUG00000034943	ENSOCUG00000009715	0.9786
ENSOCUG00000034943	ENSOCUG00000016881	0.9857
ENSOCUG00000034943	ENSOCUG00000027459	0.9607
ENSOCUG00000034943	ENSOCUG00000002767	-0.9536
ENSOCUG00000034943	ENSOCUG00000014811	-0.9786
ENSOCUG00000034943	ENSOCUG00000011418	0.9643
ENSOCUG00000034943	ENSOCUG00000002847	0.9964
ENSOCUG00000034943	ENSOCUG00000014645	-0.9536
ENSOCUG00000034943	ENSOCUG00000016677	0.9607
ENSOCUG00000034943	ENSOCUG00000037702	0.9607
ENSOCUG00000034943	ENSOCUG00000005164	-0.9714
ENSOCUG00000034943	ENSOCUG00000022194	-0.9571
ENSOCUG00000034943	ENSOCUG00000024606	-0.9571
ENSOCUG00000034943	ENSOCUG00000005376	0.9607
ENSOCUG00000034943	ENSOCUG00000004026	-0.9750
ENSOCUG00000034943	ENSOCUG00000013579	-0.9750
ENSOCUG00000034943	ENSOCUG00000007109	-0.9536
ENSOCUG00000034943	ENSOCUG00000002683	0.9607
ENSOCUG00000034943	ENSOCUG00000026608	0.9821
ENSOCUG00000034943	ENSOCUG00000027497	-0.9893
ENSOCUG00000034943	ENSOCUG00000017417	0.9679
ENSOCUG00000034943	ENSOCUG00000004400	0.9643
ENSOCUG00000034943	ENSOCUG00000037036	0.9643
ENSOCUG00000034943	ENSOCUG00000025395	0.9786
ENSOCUG00000034943	ENSOCUG00000017670	0.9786
ENSOCUG00000034943	ENSOCUG00000011557	0.9821
ENSOCUG00000034943	ENSOCUG00000008348	0.9643
ENSOCUG00000034943	ENSOCUG00000027176	0.9786
ENSOCUG00000034943	ENSOCUG00000012874	-0.9643
ENSOCUG00000034943	ENSOCUG00000010151	0.9893
ENSOCUG00000034943	ENSOCUG00000006589	-0.9500
ENSOCUG00000034943	ENSOCUG00000003404	-0.9500
ENSOCUG00000034943	ENSOCUG00000021263	0.9571
ENSOCUG00000034943	ENSOCUG00000001804	0.9500
ENSOCUG00000034943	ENSOCUG00000024050	0.9679
ENSOCUG00000034943	ENSOCUG00000008407	0.9786
ENSOCUG00000034943	ENSOCUG00000007535	0.9643
ENSOCUG00000034943	ENSOCUG00000005491	0.9750
ENSOCUG00000034943	ENSOCUG00000026766	0.9571
ENSOCUG00000034943	ENSOCUG00000015847	-0.9714
ENSOCUG00000034943	ENSOCUG00000017729	-0.9714
ENSOCUG00000034943	ENSOCUG00000009771	0.9750
ENSOCUG00000034943	ENSOCUG00000004258	0.9500
ENSOCUG00000036526	ENSOCUG00000025422	-0.9607
ENSOCUG00000036526	ENSOCUG00000005967	0.9714
ENSOCUG00000036526	ENSOCUG00000012331	0.9607
ENSOCUG00000036526	ENSOCUG00000016574	-0.9786
ENSOCUG00000036526	ENSOCUG00000007161	-0.9536
ENSOCUG00000036526	ENSOCUG00000016709	-0.9679
ENSOCUG00000036526	ENSOCUG00000013646	-0.9643
ENSOCUG00000036526	ENSOCUG00000025541	-0.9500
ENSOCUG00000036526	ENSOCUG00000015182	0.9500
ENSOCUG00000036526	ENSOCUG00000004223	-0.9714
ENSOCUG00000036526	ENSOCUG00000004962	0.9714
ENSOCUG00000036526	ENSOCUG00000023500	-0.9500
ENSOCUG00000036526	ENSOCUG00000027678	-0.9536
ENSOCUG00000036526	ENSOCUG00000024515	-0.9643
ENSOCUG00000036526	ENSOCUG00000003603	-0.9607
ENSOCUG00000036526	ENSOCUG00000010289	-0.9500
ENSOCUG00000036526	ENSOCUG00000011181	0.9643
ENSOCUG00000036526	ENSOCUG00000026321	-0.9500
ENSOCUG00000036526	ENSOCUG00000002187	-0.9536
ENSOCUG00000036526	ENSOCUG00000008752	-0.9500
ENSOCUG00000036526	ENSOCUG00000008003	-0.9500
ENSOCUG00000036526	ENSOCUG00000011827	0.9714
ENSOCUG00000036526	ENSOCUG00000005020	-0.9571
ENSOCUG00000036526	ENSOCUG00000015354	0.9714
ENSOCUG00000036526	ENSOCUG00000011031	-0.9607
ENSOCUG00000036526	ENSOCUG00000001753	0.9500
ENSOCUG00000036526	ENSOCUG00000008170	-0.9607
ENSOCUG00000036526	ENSOCUG00000025709	-0.9750
ENSOCUG00000036526	ENSOCUG00000013133	0.9571
ENSOCUG00000036526	ENSOCUG00000007243	0.9571
ENSOCUG00000036526	ENSOCUG00000007744	0.9571
ENSOCUG00000036526	ENSOCUG00000012244	0.9500
ENSOCUG00000036526	ENSOCUG00000004065	-0.9500
ENSOCUG00000036526	ENSOCUG00000011673	-0.9500
ENSOCUG00000036526	ENSOCUG00000014645	0.9571
ENSOCUG00000036526	ENSOCUG00000007109	0.9500
ENSOCUG00000036526	ENSOCUG00000015111	0.9536
ENSOCUG00000036526	ENSOCUG00000003404	0.9536
ENSOCUG00000036526	ENSOCUG00000026766	-0.9571
ENSOCUG00000036526	ENSOCUG00000016488	-0.9607
ENSOCUG00000036526	ENSOCUG00000004258	-0.9500
ENSOCUG00000038459	ENSOCUG00000013890	0.9669
ENSOCUG00000038459	ENSOCUG00000007441	0.9598
ENSOCUG00000038459	ENSOCUG00000006801	0.9634
ENSOCUG00000038459	ENSOCUG00000006807	0.9669
ENSOCUG00000038459	ENSOCUG00000030883	-0.9526
ENSOCUG00000038459	ENSOCUG00000015521	0.9669
ENSOCUG00000038459	ENSOCUG00000004309	-0.9526
ENSOCUG00000038459	ENSOCUG00000006684	-0.9634
ENSOCUG00000038459	ENSOCUG00000015070	-0.9544
ENSOCUG00000038459	ENSOCUG00000006311	-0.9741
ENSOCUG00000038459	ENSOCUG00000005430	-0.9562
ENSOCUG00000038459	ENSOCUG00000001571	-0.9705
ENSOCUG00000038459	ENSOCUG00000012200	-0.9634
ENSOCUG00000038459	ENSOCUG00000004817	-0.9562
ENSOCUG00000038459	ENSOCUG00000009768	0.9526
ENSOCUG00000038459	ENSOCUG00000004415	-0.9544
ENSOCUG00000038459	ENSOCUG00000013417	-0.9598
ENSOCUG00000038459	ENSOCUG00000017503	-0.9544
ENSOCUG00000038459	ENSOCUG00000007220	-0.9687
ENSOCUG00000038459	ENSOCUG00000024067	-0.9544
ENSOCUG00000038459	ENSOCUG00000015602	0.9669
ENSOCUG00000038459	ENSOCUG00000000750	0.9634
ENSOCUG00000038459	ENSOCUG00000005203	-0.9526
ENSOCUG00000038459	ENSOCUG00000001362	-0.9705
ENSOCUG00000038459	ENSOCUG00000005038	-0.9598
ENSOCUG00000038459	ENSOCUG00000010460	0.9562
ENSOCUG00000038459	ENSOCUG00000011272	-0.9884
ENSOCUG00000038459	ENSOCUG00000017069	-0.9777
ENSOCUG00000038459	ENSOCUG00000009878	-0.9634
ENSOCUG00000038459	ENSOCUG00000003799	-0.9616
ENSOCUG00000038459	ENSOCUG00000002784	-0.9705
ENSOCUG00000038459	ENSOCUG00000024139	-0.9634
ENSOCUG00000038459	ENSOCUG00000010777	0.9777
ENSOCUG00000038459	ENSOCUG00000002873	0.9848
ENSOCUG00000038459	ENSOCUG00000017344	0.9598
ENSOCUG00000038459	ENSOCUG00000000439	-0.9580
ENSOCUG00000038459	ENSOCUG00000013505	-0.9598
ENSOCUG00000038459	ENSOCUG00000014552	-0.9562
ENSOCUG00000038459	ENSOCUG00000013108	0.9562
ENSOCUG00000038459	ENSOCUG00000002187	-0.9526
ENSOCUG00000038459	ENSOCUG00000016036	0.9616
ENSOCUG00000038459	ENSOCUG00000002429	-0.9669
ENSOCUG00000038459	ENSOCUG00000002393	0.9634
ENSOCUG00000038459	ENSOCUG00000017785	-0.9544
ENSOCUG00000038459	ENSOCUG00000002353	-0.9812
ENSOCUG00000038459	ENSOCUG00000009315	-0.9562
ENSOCUG00000038459	ENSOCUG00000015793	-0.9526
ENSOCUG00000038459	ENSOCUG00000010544	0.9526
ENSOCUG00000038459	ENSOCUG00000007572	-0.9705
ENSOCUG00000038459	ENSOCUG00000004338	0.9562
ENSOCUG00000038459	ENSOCUG00000005218	0.9562
ENSOCUG00000038459	ENSOCUG00000017700	0.9705
ENSOCUG00000038459	ENSOCUG00000009971	0.9598
ENSOCUG00000038459	ENSOCUG00000008427	-0.9634
ENSOCUG00000038459	ENSOCUG00000013653	-0.9580
ENSOCUG00000038459	ENSOCUG00000025924	-0.9634
ENSOCUG00000038459	ENSOCUG00000012354	0.9741
ENSOCUG00000038459	ENSOCUG00000015356	0.9634
ENSOCUG00000038459	ENSOCUG00000006277	-0.9705
ENSOCUG00000038459	ENSOCUG00000017272	0.9598
ENSOCUG00000038459	ENSOCUG00000013781	-0.9598
ENSOCUG00000038459	ENSOCUG00000015835	0.9741
ENSOCUG00000038459	ENSOCUG00000010306	0.9598
ENSOCUG00000038459	ENSOCUG00000022838	-0.9669
ENSOCUG00000038459	ENSOCUG00000016552	0.9777
ENSOCUG00000038459	ENSOCUG00000008266	-0.9598
ENSOCUG00000038459	ENSOCUG00000014723	-0.9616
ENSOCUG00000038459	ENSOCUG00000001387	-0.9526
ENSOCUG00000038459	ENSOCUG00000009178	-0.9634
ENSOCUG00000038459	ENSOCUG00000007498	-0.9669
ENSOCUG00000038459	ENSOCUG00000007894	-0.9634
ENSOCUG00000038459	ENSOCUG00000017678	-0.9526
ENSOCUG00000038459	ENSOCUG00000007582	-0.9741
ENSOCUG00000038459	ENSOCUG00000016220	-0.9705
ENSOCUG00000038459	ENSOCUG00000003326	0.9777
ENSOCUG00000038459	ENSOCUG00000029379	0.9669
ENSOCUG00000038459	ENSOCUG00000029376	-0.9777
ENSOCUG00000038459	ENSOCUG00000004774	-0.9544
ENSOCUG00000038459	ENSOCUG00000004095	-0.9598
ENSOCUG00000038459	ENSOCUG00000015669	0.9526
ENSOCUG00000038459	ENSOCUG00000009785	-0.9562
ENSOCUG00000038459	ENSOCUG00000030235	-0.9705
ENSOCUG00000038459	ENSOCUG00000010517	-0.9598
ENSOCUG00000038459	ENSOCUG00000004524	0.9598
ENSOCUG00000038459	ENSOCUG00000007507	0.9651
ENSOCUG00000038459	ENSOCUG00000012396	-0.9508
ENSOCUG00000038459	ENSOCUG00000005932	0.9526
ENSOCUG00000038459	ENSOCUG00000037233	-0.9634
ENSOCUG00000038459	ENSOCUG00000001819	0.9526
ENSOCUG00000038459	ENSOCUG00000013616	0.9580
ENSOCUG00000038459	ENSOCUG00000016050	0.9598
ENSOCUG00000038459	ENSOCUG00000026305	-0.9580
ENSOCUG00000038459	ENSOCUG00000005994	-0.9526
ENSOCUG00000038459	ENSOCUG00000001881	0.9544
ENSOCUG00000038459	ENSOCUG00000009503	-0.9651
ENSOCUG00000038459	ENSOCUG00000002650	0.9562
ENSOCUG00000038459	ENSOCUG00000032694	-0.9812
ENSOCUG00000038459	ENSOCUG00000004180	0.9580
ENSOCUG00000038459	ENSOCUG00000023666	-0.9562
ENSOCUG00000038459	ENSOCUG00000025823	-0.9616
ENSOCUG00000038459	ENSOCUG00000008776	0.9562
ENSOCUG00000038459	ENSOCUG00000009715	-0.9598
ENSOCUG00000038459	ENSOCUG00000016881	-0.9526
ENSOCUG00000038459	ENSOCUG00000002767	0.9544
ENSOCUG00000038459	ENSOCUG00000000852	0.9705
ENSOCUG00000038459	ENSOCUG00000002847	-0.9562
ENSOCUG00000038459	ENSOCUG00000024606	0.9705
ENSOCUG00000038459	ENSOCUG00000004026	0.9634
ENSOCUG00000038459	ENSOCUG00000013579	0.9723
ENSOCUG00000038459	ENSOCUG00000026608	-0.9723
ENSOCUG00000038459	ENSOCUG00000008348	-0.9580
ENSOCUG00000038459	ENSOCUG00000027176	-0.9526
ENSOCUG00000038459	ENSOCUG00000010151	-0.9598
ENSOCUG00000038459	ENSOCUG00000005491	-0.9669
ENSOCUG00000038459	ENSOCUG00000015847	0.9544
ENSOCUG00000038459	ENSOCUG00000012712	-0.9526
ENSOCUG00000038459	ENSOCUG00000004206	-0.9562
ENSOCUG00000036267	ENSOCUG00000023701	0.9526
ENSOCUG00000036653	ENSOCUG00000017502	0.9536
ENSOCUG00000036653	ENSOCUG00000000342	0.9536
ENSOCUG00000036653	ENSOCUG00000008777	-0.9607
ENSOCUG00000024683	ENSOCUG00000010780	-0.9500
ENSOCUG00000035614	ENSOCUG00000000825	0.9536
ENSOCUG00000035614	ENSOCUG00000016696	0.9536
ENSOCUG00000035614	ENSOCUG00000009113	0.9500
ENSOCUG00000035614	ENSOCUG00000016606	0.9536
ENSOCUG00000032934	ENSOCUG00000007453	0.9679
ENSOCUG00000038843	ENSOCUG00000015956	-0.9536
ENSOCUG00000038843	ENSOCUG00000013890	-0.9643
ENSOCUG00000038843	ENSOCUG00000014042	0.9536
ENSOCUG00000038843	ENSOCUG00000004309	0.9821
ENSOCUG00000038843	ENSOCUG00000006684	0.9607
ENSOCUG00000038843	ENSOCUG00000006688	-0.9607
ENSOCUG00000038843	ENSOCUG00000006311	0.9643
ENSOCUG00000038843	ENSOCUG00000017295	-0.9714
ENSOCUG00000038843	ENSOCUG00000001732	0.9607
ENSOCUG00000038843	ENSOCUG00000004817	0.9679
ENSOCUG00000038843	ENSOCUG00000004716	-0.9607
ENSOCUG00000038843	ENSOCUG00000004415	0.9536
ENSOCUG00000038843	ENSOCUG00000023500	0.9500
ENSOCUG00000038843	ENSOCUG00000005926	0.9536
ENSOCUG00000038843	ENSOCUG00000007220	0.9714
ENSOCUG00000038843	ENSOCUG00000024067	0.9643
ENSOCUG00000038843	ENSOCUG00000006670	0.9500
ENSOCUG00000038843	ENSOCUG00000005203	0.9607
ENSOCUG00000038843	ENSOCUG00000011069	0.9500
ENSOCUG00000038843	ENSOCUG00000000929	0.9607
ENSOCUG00000038843	ENSOCUG00000011272	0.9571
ENSOCUG00000038843	ENSOCUG00000017069	0.9571
ENSOCUG00000038843	ENSOCUG00000003799	0.9643
ENSOCUG00000038843	ENSOCUG00000002784	0.9679
ENSOCUG00000038843	ENSOCUG00000004780	0.9643
ENSOCUG00000038843	ENSOCUG00000010777	-0.9500
ENSOCUG00000038843	ENSOCUG00000002873	-0.9571
ENSOCUG00000038843	ENSOCUG00000008090	0.9536
ENSOCUG00000038843	ENSOCUG00000016036	-0.9607
ENSOCUG00000038843	ENSOCUG00000002429	0.9607
ENSOCUG00000038843	ENSOCUG00000009315	0.9536
ENSOCUG00000038843	ENSOCUG00000015793	0.9500
ENSOCUG00000038843	ENSOCUG00000007316	0.9714
ENSOCUG00000038843	ENSOCUG00000007572	0.9536
ENSOCUG00000038843	ENSOCUG00000005218	-0.9714
ENSOCUG00000038843	ENSOCUG00000009971	-0.9500
ENSOCUG00000038843	ENSOCUG00000002050	0.9643
ENSOCUG00000038843	ENSOCUG00000002705	0.9571
ENSOCUG00000038843	ENSOCUG00000025924	0.9643
ENSOCUG00000038843	ENSOCUG00000012354	-0.9679
ENSOCUG00000038843	ENSOCUG00000008393	-0.9536
ENSOCUG00000038843	ENSOCUG00000006277	0.9607
ENSOCUG00000038843	ENSOCUG00000009862	-0.9571
ENSOCUG00000038843	ENSOCUG00000015835	-0.9750
ENSOCUG00000038843	ENSOCUG00000006816	0.9607
ENSOCUG00000038843	ENSOCUG00000016552	-0.9571
ENSOCUG00000038843	ENSOCUG00000014723	0.9714
ENSOCUG00000038843	ENSOCUG00000003526	-0.9536
ENSOCUG00000038843	ENSOCUG00000007498	0.9571
ENSOCUG00000038843	ENSOCUG00000007894	0.9607
ENSOCUG00000038843	ENSOCUG00000017674	0.9500
ENSOCUG00000038843	ENSOCUG00000004739	-0.9643
ENSOCUG00000038843	ENSOCUG00000000847	-0.9571
ENSOCUG00000038843	ENSOCUG00000016220	0.9607
ENSOCUG00000038843	ENSOCUG00000003320	-0.9500
ENSOCUG00000038843	ENSOCUG00000003326	-0.9714
ENSOCUG00000038843	ENSOCUG00000029379	-0.9500
ENSOCUG00000038843	ENSOCUG00000029376	0.9571
ENSOCUG00000038843	ENSOCUG00000004095	0.9679
ENSOCUG00000038843	ENSOCUG00000009785	0.9500
ENSOCUG00000038843	ENSOCUG00000008318	-0.9714
ENSOCUG00000038843	ENSOCUG00000005015	0.9679
ENSOCUG00000038843	ENSOCUG00000016050	-0.9571
ENSOCUG00000038843	ENSOCUG00000026305	0.9536
ENSOCUG00000038843	ENSOCUG00000001881	-0.9643
ENSOCUG00000038843	ENSOCUG00000014473	0.9571
ENSOCUG00000038843	ENSOCUG00000003686	-0.9500
ENSOCUG00000038843	ENSOCUG00000009503	0.9607
ENSOCUG00000038843	ENSOCUG00000030256	0.9607
ENSOCUG00000038843	ENSOCUG00000002650	-0.9679
ENSOCUG00000038843	ENSOCUG00000032694	0.9714
ENSOCUG00000038843	ENSOCUG00000015067	0.9500
ENSOCUG00000038843	ENSOCUG00000011635	0.9500
ENSOCUG00000038843	ENSOCUG00000023666	0.9714
ENSOCUG00000038843	ENSOCUG00000025823	0.9571
ENSOCUG00000038843	ENSOCUG00000015734	-0.9750
ENSOCUG00000038843	ENSOCUG00000010672	-0.9571
ENSOCUG00000038843	ENSOCUG00000016881	0.9500
ENSOCUG00000038843	ENSOCUG00000027459	0.9536
ENSOCUG00000038843	ENSOCUG00000037702	0.9500
ENSOCUG00000038843	ENSOCUG00000022194	-0.9714
ENSOCUG00000038843	ENSOCUG00000026608	0.9536
ENSOCUG00000038843	ENSOCUG00000008224	0.9500
ENSOCUG00000038843	ENSOCUG00000013091	0.9643
ENSOCUG00000038843	ENSOCUG00000008348	0.9500
ENSOCUG00000038843	ENSOCUG00000008407	0.9607
ENSOCUG00000038843	ENSOCUG00000015847	-0.9607
ENSOCUG00000038843	ENSOCUG00000009771	0.9536
ENSOCUG00000038843	ENSOCUG00000015435	0.9536
ENSOCUG00000037615	ENSOCUG00000022630	0.9536
ENSOCUG00000037615	ENSOCUG00000003316	0.9571
ENSOCUG00000037615	ENSOCUG00000015409	0.9571
ENSOCUG00000037615	ENSOCUG00000013857	-0.9500
ENSOCUG00000037615	ENSOCUG00000017254	0.9500
ENSOCUG00000037615	ENSOCUG00000007100	0.9607
ENSOCUG00000037615	ENSOCUG00000023051	0.9607
ENSOCUG00000037615	ENSOCUG00000007066	0.9500
ENSOCUG00000037615	ENSOCUG00000015772	0.9714
ENSOCUG00000037615	ENSOCUG00000008731	0.9679
ENSOCUG00000037615	ENSOCUG00000002972	0.9500
ENSOCUG00000037615	ENSOCUG00000006162	0.9643
ENSOCUG00000037615	ENSOCUG00000006339	0.9536
ENSOCUG00000033982	ENSOCUG00000001943	0.9571
ENSOCUG00000033982	ENSOCUG00000006110	-0.9500
ENSOCUG00000033982	ENSOCUG00000004663	0.9607
ENSOCUG00000033982	ENSOCUG00000014042	-0.9500
ENSOCUG00000033982	ENSOCUG00000006090	-0.9643
ENSOCUG00000033982	ENSOCUG00000010003	-0.9607
ENSOCUG00000033982	ENSOCUG00000012331	0.9536
ENSOCUG00000033982	ENSOCUG00000032203	-0.9571
ENSOCUG00000033982	ENSOCUG00000012919	0.9714
ENSOCUG00000033982	ENSOCUG00000029009	0.9500
ENSOCUG00000033982	ENSOCUG00000007161	-0.9679
ENSOCUG00000033982	ENSOCUG00000005471	0.9821
ENSOCUG00000033982	ENSOCUG00000002126	-0.9536
ENSOCUG00000033982	ENSOCUG00000016709	-0.9643
ENSOCUG00000033982	ENSOCUG00000015930	-0.9500
ENSOCUG00000033982	ENSOCUG00000009394	-0.9500
ENSOCUG00000033982	ENSOCUG00000024148	-0.9607
ENSOCUG00000033982	ENSOCUG00000010944	0.9679
ENSOCUG00000033982	ENSOCUG00000008371	-0.9571
ENSOCUG00000033982	ENSOCUG00000013113	0.9821
ENSOCUG00000033982	ENSOCUG00000004479	0.9571
ENSOCUG00000033982	ENSOCUG00000022390	0.9714
ENSOCUG00000033982	ENSOCUG00000010574	-0.9607
ENSOCUG00000033982	ENSOCUG00000000286	0.9607
ENSOCUG00000033982	ENSOCUG00000006433	-0.9643
ENSOCUG00000033982	ENSOCUG00000022412	-0.9821
ENSOCUG00000033982	ENSOCUG00000005835	0.9571
ENSOCUG00000033982	ENSOCUG00000021526	-0.9714
ENSOCUG00000033982	ENSOCUG00000026980	-0.9571
ENSOCUG00000033982	ENSOCUG00000003901	-0.9679
ENSOCUG00000033982	ENSOCUG00000009873	-0.9643
ENSOCUG00000033982	ENSOCUG00000001783	-0.9607
ENSOCUG00000033982	ENSOCUG00000002392	-0.9500
ENSOCUG00000033982	ENSOCUG00000025261	-0.9500
ENSOCUG00000033982	ENSOCUG00000014552	-0.9500
ENSOCUG00000033982	ENSOCUG00000014716	-0.9536
ENSOCUG00000033982	ENSOCUG00000008752	-0.9607
ENSOCUG00000033982	ENSOCUG00000017921	-0.9571
ENSOCUG00000033982	ENSOCUG00000023692	-0.9536
ENSOCUG00000033982	ENSOCUG00000007536	-0.9714
ENSOCUG00000033982	ENSOCUG00000008003	-0.9607
ENSOCUG00000033982	ENSOCUG00000009193	-0.9500
ENSOCUG00000033982	ENSOCUG00000011827	0.9500
ENSOCUG00000033982	ENSOCUG00000009733	0.9500
ENSOCUG00000033982	ENSOCUG00000016820	0.9643
ENSOCUG00000033982	ENSOCUG00000024505	-0.9714
ENSOCUG00000033982	ENSOCUG00000009971	0.9500
ENSOCUG00000033982	ENSOCUG00000031281	0.9536
ENSOCUG00000033982	ENSOCUG00000005020	-0.9643
ENSOCUG00000033982	ENSOCUG00000026526	0.9679
ENSOCUG00000033982	ENSOCUG00000011453	-0.9786
ENSOCUG00000033982	ENSOCUG00000011509	-0.9821
ENSOCUG00000033982	ENSOCUG00000023773	-0.9643
ENSOCUG00000033982	ENSOCUG00000011031	-0.9500
ENSOCUG00000033982	ENSOCUG00000011848	-0.9679
ENSOCUG00000033982	ENSOCUG00000010309	-0.9679
ENSOCUG00000033982	ENSOCUG00000022850	-0.9500
ENSOCUG00000033982	ENSOCUG00000008067	0.9643
ENSOCUG00000033982	ENSOCUG00000001698	-0.9714
ENSOCUG00000033982	ENSOCUG00000003998	0.9500
ENSOCUG00000033982	ENSOCUG00000012643	0.9643
ENSOCUG00000033982	ENSOCUG00000012586	-0.9821
ENSOCUG00000033982	ENSOCUG00000006370	-0.9571
ENSOCUG00000033982	ENSOCUG00000023143	-0.9571
ENSOCUG00000033982	ENSOCUG00000003521	0.9500
ENSOCUG00000033982	ENSOCUG00000011284	0.9536
ENSOCUG00000033982	ENSOCUG00000004600	-0.9714
ENSOCUG00000033982	ENSOCUG00000015094	0.9714
ENSOCUG00000033982	ENSOCUG00000011182	-0.9571
ENSOCUG00000033982	ENSOCUG00000000847	0.9571
ENSOCUG00000033982	ENSOCUG00000005099	-0.9536
ENSOCUG00000033982	ENSOCUG00000005425	-0.9821
ENSOCUG00000033982	ENSOCUG00000027712	-0.9607
ENSOCUG00000033982	ENSOCUG00000008788	0.9607
ENSOCUG00000033982	ENSOCUG00000006961	0.9500
ENSOCUG00000033982	ENSOCUG00000017386	-0.9571
ENSOCUG00000033982	ENSOCUG00000004051	-0.9500
ENSOCUG00000033982	ENSOCUG00000008350	0.9679
ENSOCUG00000033982	ENSOCUG00000013616	0.9536
ENSOCUG00000033982	ENSOCUG00000024840	-0.9714
ENSOCUG00000033982	ENSOCUG00000031408	0.9679
ENSOCUG00000033982	ENSOCUG00000010057	0.9607
ENSOCUG00000033982	ENSOCUG00000030611	-0.9679
ENSOCUG00000033982	ENSOCUG00000008732	-0.9679
ENSOCUG00000033982	ENSOCUG00000001888	-0.9500
ENSOCUG00000033982	ENSOCUG00000011217	0.9821
ENSOCUG00000033982	ENSOCUG00000000520	0.9571
ENSOCUG00000033982	ENSOCUG00000016207	-0.9536
ENSOCUG00000033982	ENSOCUG00000006363	-0.9536
ENSOCUG00000033982	ENSOCUG00000000618	0.9679
ENSOCUG00000033982	ENSOCUG00000036514	-0.9536
ENSOCUG00000033982	ENSOCUG00000028015	-0.9571
ENSOCUG00000033982	ENSOCUG00000005723	0.9536
ENSOCUG00000033982	ENSOCUG00000004065	-0.9643
ENSOCUG00000033982	ENSOCUG00000029712	0.9500
ENSOCUG00000033982	ENSOCUG00000000851	-0.9607
ENSOCUG00000033982	ENSOCUG00000014645	0.9571
ENSOCUG00000033982	ENSOCUG00000005164	0.9607
ENSOCUG00000033982	ENSOCUG00000001651	0.9786
ENSOCUG00000033982	ENSOCUG00000003338	0.9643
ENSOCUG00000033982	ENSOCUG00000027497	0.9536
ENSOCUG00000033982	ENSOCUG00000017244	-0.9714
ENSOCUG00000033982	ENSOCUG00000011557	-0.9571
ENSOCUG00000033982	ENSOCUG00000027176	-0.9500
ENSOCUG00000033982	ENSOCUG00000012874	0.9679
ENSOCUG00000039582	ENSOCUG00000025703	-0.9536
ENSOCUG00000033954	ENSOCUG00000025173	-0.9750
ENSOCUG00000033954	ENSOCUG00000012416	-0.9643
ENSOCUG00000033954	ENSOCUG00000006685	0.9643
ENSOCUG00000033954	ENSOCUG00000026829	0.9607
ENSOCUG00000033954	ENSOCUG00000015489	0.9536
ENSOCUG00000033954	ENSOCUG00000024835	0.9679
ENSOCUG00000033954	ENSOCUG00000011585	0.9500
ENSOCUG00000033954	ENSOCUG00000013633	-0.9571
ENSOCUG00000033954	ENSOCUG00000000810	-0.9536
ENSOCUG00000033954	ENSOCUG00000011433	0.9571
ENSOCUG00000034036	ENSOCUG00000023822	0.9786
ENSOCUG00000033039	ENSOCUG00000038944	0.9500
ENSOCUG00000035640	ENSOCUG00000013005	0.9571
ENSOCUG00000039463	ENSOCUG00000037070	-0.9536
ENSOCUG00000039463	ENSOCUG00000011180	-0.9536
ENSOCUG00000039463	ENSOCUG00000010629	0.9607
ENSOCUG00000039463	ENSOCUG00000005909	-0.9536
ENSOCUG00000032781	ENSOCUG00000014849	0.9500
ENSOCUG00000031313	ENSOCUG00000037473	0.9536
ENSOCUG00000031313	ENSOCUG00000029423	0.9679
ENSOCUG00000031313	ENSOCUG00000003431	0.9536
ENSOCUG00000031313	ENSOCUG00000013452	0.9750
ENSOCUG00000031313	ENSOCUG00000002991	0.9536
ENSOCUG00000031313	ENSOCUG00000010965	0.9679
ENSOCUG00000031313	ENSOCUG00000000921	0.9536
ENSOCUG00000031313	ENSOCUG00000012213	0.9607
ENSOCUG00000031313	ENSOCUG00000017135	0.9571
ENSOCUG00000031313	ENSOCUG00000016815	0.9714
ENSOCUG00000031313	ENSOCUG00000024847	0.9714
ENSOCUG00000031313	ENSOCUG00000038402	0.9500
ENSOCUG00000031313	ENSOCUG00000002658	0.9500
ENSOCUG00000031313	ENSOCUG00000003842	0.9607
ENSOCUG00000031313	ENSOCUG00000010357	0.9607
ENSOCUG00000031313	ENSOCUG00000006001	0.9500
ENSOCUG00000031313	ENSOCUG00000006143	0.9643
ENSOCUG00000031313	ENSOCUG00000016157	0.9571
ENSOCUG00000036857	ENSOCUG00000015563	0.9536
ENSOCUG00000036857	ENSOCUG00000013890	-0.9679
ENSOCUG00000036857	ENSOCUG00000017218	-0.9643
ENSOCUG00000036857	ENSOCUG00000004136	0.9893
ENSOCUG00000036857	ENSOCUG00000022347	-0.9857
ENSOCUG00000036857	ENSOCUG00000007050	0.9536
ENSOCUG00000036857	ENSOCUG00000013405	0.9679
ENSOCUG00000036857	ENSOCUG00000002206	0.9500
ENSOCUG00000036857	ENSOCUG00000025422	0.9500
ENSOCUG00000036857	ENSOCUG00000030883	0.9643
ENSOCUG00000036857	ENSOCUG00000015521	-0.9786
ENSOCUG00000036857	ENSOCUG00000012065	-0.9571
ENSOCUG00000036857	ENSOCUG00000005430	0.9607
ENSOCUG00000036857	ENSOCUG00000016007	-0.9607
ENSOCUG00000036857	ENSOCUG00000004627	-0.9643
ENSOCUG00000036857	ENSOCUG00000001571	0.9643
ENSOCUG00000036857	ENSOCUG00000016531	-0.9607
ENSOCUG00000036857	ENSOCUG00000016709	0.9500
ENSOCUG00000036857	ENSOCUG00000012200	0.9857
ENSOCUG00000036857	ENSOCUG00000017939	0.9786
ENSOCUG00000036857	ENSOCUG00000008513	-0.9536
ENSOCUG00000036857	ENSOCUG00000015766	-0.9536
ENSOCUG00000036857	ENSOCUG00000006602	0.9500
ENSOCUG00000036857	ENSOCUG00000013646	0.9500
ENSOCUG00000036857	ENSOCUG00000007094	0.9536
ENSOCUG00000036857	ENSOCUG00000003105	-0.9571
ENSOCUG00000036857	ENSOCUG00000004223	0.9714
ENSOCUG00000036857	ENSOCUG00000004225	0.9714
ENSOCUG00000036857	ENSOCUG00000000598	0.9679
ENSOCUG00000036857	ENSOCUG00000005341	-0.9607
ENSOCUG00000036857	ENSOCUG00000004962	-0.9500
ENSOCUG00000036857	ENSOCUG00000024611	0.9679
ENSOCUG00000036857	ENSOCUG00000006641	-0.9536
ENSOCUG00000036857	ENSOCUG00000017508	0.9571
ENSOCUG00000036857	ENSOCUG00000007011	0.9571
ENSOCUG00000036857	ENSOCUG00000004898	0.9571
ENSOCUG00000036857	ENSOCUG00000000750	-0.9500
ENSOCUG00000036857	ENSOCUG00000005203	0.9500
ENSOCUG00000036857	ENSOCUG00000001362	0.9643
ENSOCUG00000036857	ENSOCUG00000003603	0.9714
ENSOCUG00000036857	ENSOCUG00000006436	0.9536
ENSOCUG00000036857	ENSOCUG00000005038	0.9607
ENSOCUG00000036857	ENSOCUG00000010960	0.9500
ENSOCUG00000036857	ENSOCUG00000011706	0.9500
ENSOCUG00000036857	ENSOCUG00000005835	-0.9500
ENSOCUG00000036857	ENSOCUG00000017069	0.9536
ENSOCUG00000036857	ENSOCUG00000005504	0.9500
ENSOCUG00000036857	ENSOCUG00000008838	0.9500
ENSOCUG00000036857	ENSOCUG00000025883	0.9821
ENSOCUG00000036857	ENSOCUG00000004432	0.9607
ENSOCUG00000036857	ENSOCUG00000016089	0.9679
ENSOCUG00000036857	ENSOCUG00000010999	0.9500
ENSOCUG00000036857	ENSOCUG00000024677	0.9679
ENSOCUG00000036857	ENSOCUG00000000186	-0.9536
ENSOCUG00000036857	ENSOCUG00000002187	0.9571
ENSOCUG00000036857	ENSOCUG00000021006	0.9571
ENSOCUG00000036857	ENSOCUG00000015410	-0.9500
ENSOCUG00000036857	ENSOCUG00000039591	-0.9893
ENSOCUG00000036857	ENSOCUG00000014120	0.9500
ENSOCUG00000036857	ENSOCUG00000027117	0.9714
ENSOCUG00000036857	ENSOCUG00000006443	-0.9750
ENSOCUG00000036857	ENSOCUG00000006298	0.9500
ENSOCUG00000036857	ENSOCUG00000000063	0.9643
ENSOCUG00000036857	ENSOCUG00000011827	-0.9500
ENSOCUG00000036857	ENSOCUG00000007216	-0.9536
ENSOCUG00000036857	ENSOCUG00000006793	-0.9500
ENSOCUG00000036857	ENSOCUG00000005662	0.9500
ENSOCUG00000036857	ENSOCUG00000009971	-0.9500
ENSOCUG00000036857	ENSOCUG00000001636	0.9607
ENSOCUG00000036857	ENSOCUG00000010867	0.9714
ENSOCUG00000036857	ENSOCUG00000005022	0.9714
ENSOCUG00000036857	ENSOCUG00000012384	-0.9536
ENSOCUG00000036857	ENSOCUG00000005257	-0.9536
ENSOCUG00000036857	ENSOCUG00000027202	0.9500
ENSOCUG00000036857	ENSOCUG00000000482	-0.9857
ENSOCUG00000036857	ENSOCUG00000006277	0.9607
ENSOCUG00000036857	ENSOCUG00000011031	0.9571
ENSOCUG00000036857	ENSOCUG00000010554	0.9679
ENSOCUG00000036857	ENSOCUG00000005553	0.9607
ENSOCUG00000036857	ENSOCUG00000017335	0.9571
ENSOCUG00000036857	ENSOCUG00000010306	-0.9536
ENSOCUG00000036857	ENSOCUG00000021344	-0.9500
ENSOCUG00000036857	ENSOCUG00000007379	0.9714
ENSOCUG00000036857	ENSOCUG00000008170	0.9571
ENSOCUG00000036857	ENSOCUG00000022838	0.9679
ENSOCUG00000036857	ENSOCUG00000010186	0.9750
ENSOCUG00000036857	ENSOCUG00000013984	-0.9571
ENSOCUG00000036857	ENSOCUG00000008266	0.9571
ENSOCUG00000036857	ENSOCUG00000003521	-0.9571
ENSOCUG00000036857	ENSOCUG00000001387	0.9679
ENSOCUG00000036857	ENSOCUG00000007498	0.9714
ENSOCUG00000036857	ENSOCUG00000013133	-0.9500
ENSOCUG00000036857	ENSOCUG00000021470	0.9571
ENSOCUG00000036857	ENSOCUG00000000102	-0.9643
ENSOCUG00000036857	ENSOCUG00000017678	0.9821
ENSOCUG00000036857	ENSOCUG00000012748	0.9750
ENSOCUG00000036857	ENSOCUG00000007582	0.9536
ENSOCUG00000036857	ENSOCUG00000016220	0.9679
ENSOCUG00000036857	ENSOCUG00000009784	0.9571
ENSOCUG00000036857	ENSOCUG00000010517	0.9536
ENSOCUG00000036857	ENSOCUG00000004524	-0.9750
ENSOCUG00000036857	ENSOCUG00000007744	-0.9679
ENSOCUG00000036857	ENSOCUG00000013616	-0.9500
ENSOCUG00000036857	ENSOCUG00000006735	0.9821
ENSOCUG00000036857	ENSOCUG00000006501	-0.9500
ENSOCUG00000036857	ENSOCUG00000002238	0.9536
ENSOCUG00000036857	ENSOCUG00000012424	0.9536
ENSOCUG00000036857	ENSOCUG00000014062	0.9607
ENSOCUG00000036857	ENSOCUG00000009305	-0.9607
ENSOCUG00000036857	ENSOCUG00000009503	0.9643
ENSOCUG00000036857	ENSOCUG00000001215	0.9786
ENSOCUG00000036857	ENSOCUG00000006363	0.9536
ENSOCUG00000036857	ENSOCUG00000012909	-0.9643
ENSOCUG00000036857	ENSOCUG00000013058	0.9536
ENSOCUG00000036857	ENSOCUG00000004180	-0.9571
ENSOCUG00000036857	ENSOCUG00000006778	-0.9571
ENSOCUG00000036857	ENSOCUG00000025823	0.9571
ENSOCUG00000036857	ENSOCUG00000007341	0.9571
ENSOCUG00000036857	ENSOCUG00000002449	-0.9750
ENSOCUG00000036857	ENSOCUG00000008776	-0.9571
ENSOCUG00000036857	ENSOCUG00000004395	0.9536
ENSOCUG00000036857	ENSOCUG00000001269	-0.9500
ENSOCUG00000036857	ENSOCUG00000009715	0.9750
ENSOCUG00000036857	ENSOCUG00000022751	0.9786
ENSOCUG00000036857	ENSOCUG00000002847	0.9643
ENSOCUG00000036857	ENSOCUG00000016677	0.9500
ENSOCUG00000036857	ENSOCUG00000005376	0.9643
ENSOCUG00000036857	ENSOCUG00000004026	-0.9607
ENSOCUG00000036857	ENSOCUG00000000334	0.9500
ENSOCUG00000036857	ENSOCUG00000002948	0.9571
ENSOCUG00000036857	ENSOCUG00000007109	-0.9607
ENSOCUG00000036857	ENSOCUG00000001220	0.9536
ENSOCUG00000036857	ENSOCUG00000027497	-0.9536
ENSOCUG00000036857	ENSOCUG00000004400	0.9821
ENSOCUG00000036857	ENSOCUG00000008348	0.9679
ENSOCUG00000036857	ENSOCUG00000010151	0.9500
ENSOCUG00000036857	ENSOCUG00000024050	0.9571
ENSOCUG00000036857	ENSOCUG00000005491	0.9571
ENSOCUG00000036857	ENSOCUG00000026766	0.9786
ENSOCUG00000036857	ENSOCUG00000004258	0.9571
ENSOCUG00000038576	ENSOCUG00000007216	0.9550
ENSOCUG00000038576	ENSOCUG00000033959	0.9550
ENSOCUG00000038576	ENSOCUG00000029380	-0.9658
ENSOCUG00000002935	ENSOCUG00000003388	0.9643
ENSOCUG00000002935	ENSOCUG00000012348	0.9607
ENSOCUG00000002935	ENSOCUG00000001911	0.9857
ENSOCUG00000006598	ENSOCUG00000015270	0.9536
ENSOCUG00000006598	ENSOCUG00000021426	0.9500
ENSOCUG00000037115	ENSOCUG00000021202	0.9544
ENSOCUG00000038294	ENSOCUG00000017195	0.9536
ENSOCUG00000030148	ENSOCUG00000007619	-0.9500
ENSOCUG00000030144	ENSOCUG00000002202	0.9500
ENSOCUG00000030144	ENSOCUG00000030645	0.9571
ENSOCUG00000030144	ENSOCUG00000013467	0.9536
ENSOCUG00000030144	ENSOCUG00000005881	0.9500
ENSOCUG00000030144	ENSOCUG00000000325	0.9571
ENSOCUG00000030144	ENSOCUG00000017739	0.9536
ENSOCUG00000030144	ENSOCUG00000005390	0.9500
ENSOCUG00000030144	ENSOCUG00000009825	0.9500
ENSOCUG00000030144	ENSOCUG00000002888	-0.9536
ENSOCUG00000030144	ENSOCUG00000005126	0.9536
ENSOCUG00000030144	ENSOCUG00000008544	0.9643
ENSOCUG00000030144	ENSOCUG00000011954	0.9643
ENSOCUG00000030144	ENSOCUG00000017691	0.9500
ENSOCUG00000030144	ENSOCUG00000009401	0.9536
ENSOCUG00000030144	ENSOCUG00000001218	0.9536
ENSOCUG00000030144	ENSOCUG00000008275	0.9500
ENSOCUG00000030144	ENSOCUG00000014779	0.9536
ENSOCUG00000030144	ENSOCUG00000017825	-0.9536
ENSOCUG00000030144	ENSOCUG00000029119	0.9500
ENSOCUG00000030144	ENSOCUG00000002486	0.9500
ENSOCUG00000038038	ENSOCUG00000014755	0.9607
ENSOCUG00000038038	ENSOCUG00000013857	-0.9750
ENSOCUG00000038038	ENSOCUG00000002876	0.9607
ENSOCUG00000038038	ENSOCUG00000006495	0.9500
ENSOCUG00000038038	ENSOCUG00000006341	0.9536
ENSOCUG00000038038	ENSOCUG00000009483	0.9571
ENSOCUG00000038038	ENSOCUG00000007100	0.9536
ENSOCUG00000038038	ENSOCUG00000016966	0.9607
ENSOCUG00000038038	ENSOCUG00000029378	0.9500
ENSOCUG00000038038	ENSOCUG00000012539	0.9500
ENSOCUG00000038038	ENSOCUG00000002483	0.9500
ENSOCUG00000038038	ENSOCUG00000029359	0.9643
ENSOCUG00000030854	ENSOCUG00000009208	0.9500
ENSOCUG00000030854	ENSOCUG00000006378	0.9679
ENSOCUG00000030854	ENSOCUG00000004878	0.9714
ENSOCUG00000030854	ENSOCUG00000009429	0.9536
ENSOCUG00000030854	ENSOCUG00000009913	-0.9500
ENSOCUG00000035478	ENSOCUG00000016825	0.9714
ENSOCUG00000035478	ENSOCUG00000014485	-0.9643
ENSOCUG00000031489	ENSOCUG00000016989	0.9679
ENSOCUG00000031489	ENSOCUG00000015070	0.9500
ENSOCUG00000031489	ENSOCUG00000013066	0.9714
ENSOCUG00000031489	ENSOCUG00000004071	0.9643
ENSOCUG00000031489	ENSOCUG00000014704	0.9536
ENSOCUG00000031489	ENSOCUG00000012886	0.9500
ENSOCUG00000031489	ENSOCUG00000005909	-0.9500
ENSOCUG00000036782	ENSOCUG00000000025	0.9500
ENSOCUG00000036782	ENSOCUG00000002256	0.9500
ENSOCUG00000036782	ENSOCUG00000015415	0.9571
ENSOCUG00000036782	ENSOCUG00000015413	-0.9500
ENSOCUG00000036782	ENSOCUG00000005881	0.9536
ENSOCUG00000036782	ENSOCUG00000016615	-0.9571
ENSOCUG00000036782	ENSOCUG00000013175	0.9821
ENSOCUG00000036782	ENSOCUG00000014991	0.9643
ENSOCUG00000036782	ENSOCUG00000023051	0.9750
ENSOCUG00000036782	ENSOCUG00000017177	0.9500
ENSOCUG00000036782	ENSOCUG00000002972	0.9536
ENSOCUG00000036782	ENSOCUG00000010260	0.9679
ENSOCUG00000036782	ENSOCUG00000006339	0.9500
ENSOCUG00000033428	ENSOCUG00000004543	0.9643
ENSOCUG00000033428	ENSOCUG00000008530	0.9893
ENSOCUG00000033428	ENSOCUG00000011164	0.9607
ENSOCUG00000031443	ENSOCUG00000012539	0.9536
ENSOCUG00000031443	ENSOCUG00000015731	0.9500
ENSOCUG00000032138	ENSOCUG00000009309	0.9536
ENSOCUG00000039404	ENSOCUG00000038504	0.9500
ENSOCUG00000030848	ENSOCUG00000007054	-0.9821
ENSOCUG00000030848	ENSOCUG00000001568	-0.9643
ENSOCUG00000030848	ENSOCUG00000025345	-0.9786
ENSOCUG00000030848	ENSOCUG00000017076	-0.9500
ENSOCUG00000030848	ENSOCUG00000017864	-0.9714
ENSOCUG00000030848	ENSOCUG00000009465	0.9500
ENSOCUG00000030848	ENSOCUG00000004051	-0.9643
ENSOCUG00000030848	ENSOCUG00000027270	-0.9786
ENSOCUG00000030848	ENSOCUG00000003848	-0.9607
ENSOCUG00000035025	ENSOCUG00000008330	0.9714
ENSOCUG00000033197	ENSOCUG00000017212	0.9643
ENSOCUG00000033197	ENSOCUG00000004309	-0.9607
ENSOCUG00000033197	ENSOCUG00000026715	-0.9679
ENSOCUG00000033197	ENSOCUG00000008446	-0.9679
ENSOCUG00000033197	ENSOCUG00000024968	-0.9500
ENSOCUG00000033197	ENSOCUG00000024618	-0.9893
ENSOCUG00000033197	ENSOCUG00000003294	0.9536
ENSOCUG00000033197	ENSOCUG00000029338	-0.9536
ENSOCUG00000033197	ENSOCUG00000013071	0.9571
ENSOCUG00000033197	ENSOCUG00000006654	-0.9536
ENSOCUG00000033197	ENSOCUG00000005888	0.9500
ENSOCUG00000033197	ENSOCUG00000034985	0.9571
ENSOCUG00000033197	ENSOCUG00000008468	-0.9643
ENSOCUG00000033197	ENSOCUG00000026390	0.9571
ENSOCUG00000033197	ENSOCUG00000011208	-0.9643
ENSOCUG00000033197	ENSOCUG00000017333	-0.9607
ENSOCUG00000033197	ENSOCUG00000007140	0.9500
ENSOCUG00000033197	ENSOCUG00000007145	0.9643
ENSOCUG00000033197	ENSOCUG00000007428	0.9643
ENSOCUG00000033197	ENSOCUG00000008740	-0.9607
ENSOCUG00000033197	ENSOCUG00000002439	0.9714
ENSOCUG00000033197	ENSOCUG00000008986	0.9786
ENSOCUG00000033197	ENSOCUG00000035555	-0.9607
ENSOCUG00000033197	ENSOCUG00000009469	0.9643
ENSOCUG00000033197	ENSOCUG00000023666	-0.9571
ENSOCUG00000033197	ENSOCUG00000008521	-0.9643
ENSOCUG00000033197	ENSOCUG00000022194	0.9786
ENSOCUG00000033197	ENSOCUG00000006467	-0.9500
ENSOCUG00000033197	ENSOCUG00000013091	-0.9571
ENSOCUG00000033197	ENSOCUG00000008406	0.9571
ENSOCUG00000033193	ENSOCUG00000001425	-0.9536
ENSOCUG00000030644	ENSOCUG00000017750	-0.9571
ENSOCUG00000037215	ENSOCUG00000004663	-0.9643
ENSOCUG00000037215	ENSOCUG00000006090	0.9536
ENSOCUG00000037215	ENSOCUG00000006686	0.9536
ENSOCUG00000037215	ENSOCUG00000022920	0.9500
ENSOCUG00000037215	ENSOCUG00000032203	0.9643
ENSOCUG00000037215	ENSOCUG00000024669	-0.9500
ENSOCUG00000037215	ENSOCUG00000009114	0.9500
ENSOCUG00000037215	ENSOCUG00000017937	0.9500
ENSOCUG00000037215	ENSOCUG00000015930	0.9536
ENSOCUG00000037215	ENSOCUG00000024148	0.9643
ENSOCUG00000037215	ENSOCUG00000010944	-0.9714
ENSOCUG00000037215	ENSOCUG00000025799	0.9607
ENSOCUG00000037215	ENSOCUG00000022412	0.9500
ENSOCUG00000037215	ENSOCUG00000009873	0.9607
ENSOCUG00000037215	ENSOCUG00000002392	0.9536
ENSOCUG00000037215	ENSOCUG00000003083	-0.9500
ENSOCUG00000037215	ENSOCUG00000014710	-0.9536
ENSOCUG00000037215	ENSOCUG00000014716	0.9571
ENSOCUG00000037215	ENSOCUG00000017921	0.9607
ENSOCUG00000037215	ENSOCUG00000023692	0.9571
ENSOCUG00000037215	ENSOCUG00000007536	0.9607
ENSOCUG00000037215	ENSOCUG00000024505	0.9607
ENSOCUG00000037215	ENSOCUG00000011453	0.9536
ENSOCUG00000037215	ENSOCUG00000011509	0.9643
ENSOCUG00000037215	ENSOCUG00000023773	0.9679
ENSOCUG00000037215	ENSOCUG00000035915	0.9786
ENSOCUG00000037215	ENSOCUG00000010309	0.9857
ENSOCUG00000037215	ENSOCUG00000003998	-0.9536
ENSOCUG00000037215	ENSOCUG00000015545	0.9500
ENSOCUG00000037215	ENSOCUG00000037710	0.9607
ENSOCUG00000037215	ENSOCUG00000008840	-0.9607
ENSOCUG00000037215	ENSOCUG00000030611	0.9714
ENSOCUG00000037215	ENSOCUG00000008732	0.9571
ENSOCUG00000037215	ENSOCUG00000011217	-0.9500
ENSOCUG00000037215	ENSOCUG00000010775	-0.9500
ENSOCUG00000037215	ENSOCUG00000014645	-0.9536
ENSOCUG00000037215	ENSOCUG00000001651	-0.9607
ENSOCUG00000037215	ENSOCUG00000003338	-0.9821
ENSOCUG00000037215	ENSOCUG00000017244	0.9536
ENSOCUG00000035328	ENSOCUG00000011248	-0.9500
ENSOCUG00000032691	ENSOCUG00000001280	-0.9500
ENSOCUG00000032691	ENSOCUG00000013890	0.9714
ENSOCUG00000032691	ENSOCUG00000014042	-0.9500
ENSOCUG00000032691	ENSOCUG00000006807	0.9500
ENSOCUG00000032691	ENSOCUG00000030883	-0.9571
ENSOCUG00000032691	ENSOCUG00000015521	0.9643
ENSOCUG00000032691	ENSOCUG00000004309	-0.9571
ENSOCUG00000032691	ENSOCUG00000006684	-0.9607
ENSOCUG00000032691	ENSOCUG00000006688	0.9500
ENSOCUG00000032691	ENSOCUG00000015070	-0.9679
ENSOCUG00000032691	ENSOCUG00000006311	-0.9607
ENSOCUG00000032691	ENSOCUG00000005430	-0.9643
ENSOCUG00000032691	ENSOCUG00000016007	0.9607
ENSOCUG00000032691	ENSOCUG00000001571	-0.9679
ENSOCUG00000032691	ENSOCUG00000012200	-0.9643
ENSOCUG00000032691	ENSOCUG00000017939	-0.9536
ENSOCUG00000032691	ENSOCUG00000004817	-0.9571
ENSOCUG00000032691	ENSOCUG00000008371	-0.9500
ENSOCUG00000032691	ENSOCUG00000015182	0.9500
ENSOCUG00000032691	ENSOCUG00000021983	-0.9536
ENSOCUG00000032691	ENSOCUG00000024611	-0.9571
ENSOCUG00000032691	ENSOCUG00000005890	-0.9714
ENSOCUG00000032691	ENSOCUG00000004415	-0.9500
ENSOCUG00000032691	ENSOCUG00000035573	0.9571
ENSOCUG00000032691	ENSOCUG00000017503	-0.9500
ENSOCUG00000032691	ENSOCUG00000007972	-0.9571
ENSOCUG00000032691	ENSOCUG00000005926	-0.9536
ENSOCUG00000032691	ENSOCUG00000007220	-0.9821
ENSOCUG00000032691	ENSOCUG00000024067	-0.9500
ENSOCUG00000032691	ENSOCUG00000000750	0.9536
ENSOCUG00000032691	ENSOCUG00000005203	-0.9500
ENSOCUG00000032691	ENSOCUG00000001362	-0.9679
ENSOCUG00000032691	ENSOCUG00000010960	-0.9536
ENSOCUG00000032691	ENSOCUG00000011272	-0.9750
ENSOCUG00000032691	ENSOCUG00000017069	-0.9607
ENSOCUG00000032691	ENSOCUG00000023965	-0.9500
ENSOCUG00000032691	ENSOCUG00000029893	-0.9500
ENSOCUG00000032691	ENSOCUG00000021720	0.9536
ENSOCUG00000032691	ENSOCUG00000009878	-0.9500
ENSOCUG00000032691	ENSOCUG00000003799	-0.9500
ENSOCUG00000032691	ENSOCUG00000002784	-0.9714
ENSOCUG00000032691	ENSOCUG00000010777	0.9786
ENSOCUG00000032691	ENSOCUG00000025883	-0.9536
ENSOCUG00000032691	ENSOCUG00000002873	0.9679
ENSOCUG00000032691	ENSOCUG00000000439	-0.9500
ENSOCUG00000032691	ENSOCUG00000004636	-0.9571
ENSOCUG00000032691	ENSOCUG00000000186	0.9500
ENSOCUG00000032691	ENSOCUG00000028230	-0.9500
ENSOCUG00000032691	ENSOCUG00000002110	-0.9643
ENSOCUG00000032691	ENSOCUG00000002187	-0.9536
ENSOCUG00000032691	ENSOCUG00000016036	0.9536
ENSOCUG00000032691	ENSOCUG00000002429	-0.9821
ENSOCUG00000032691	ENSOCUG00000021006	-0.9500
ENSOCUG00000032691	ENSOCUG00000002393	0.9500
ENSOCUG00000032691	ENSOCUG00000008003	-0.9500
ENSOCUG00000032691	ENSOCUG00000027117	-0.9536
ENSOCUG00000032691	ENSOCUG00000002353	-0.9929
ENSOCUG00000032691	ENSOCUG00000009315	-0.9500
ENSOCUG00000032691	ENSOCUG00000007572	-0.9571
ENSOCUG00000032691	ENSOCUG00000004338	0.9643
ENSOCUG00000032691	ENSOCUG00000005218	0.9536
ENSOCUG00000032691	ENSOCUG00000009971	0.9536
ENSOCUG00000032691	ENSOCUG00000002050	-0.9607
ENSOCUG00000032691	ENSOCUG00000010867	-0.9571
ENSOCUG00000032691	ENSOCUG00000008427	-0.9714
ENSOCUG00000032691	ENSOCUG00000025924	-0.9679
ENSOCUG00000032691	ENSOCUG00000012354	0.9607
ENSOCUG00000032691	ENSOCUG00000002881	-0.9643
ENSOCUG00000032691	ENSOCUG00000003283	-0.9536
ENSOCUG00000032691	ENSOCUG00000003008	-0.9679
ENSOCUG00000032691	ENSOCUG00000006277	-0.9643
ENSOCUG00000032691	ENSOCUG00000016057	-0.9500
ENSOCUG00000032691	ENSOCUG00000023014	-0.9571
ENSOCUG00000032691	ENSOCUG00000015835	0.9821
ENSOCUG00000032691	ENSOCUG00000017331	-0.9500
ENSOCUG00000032691	ENSOCUG00000006816	-0.9536
ENSOCUG00000032691	ENSOCUG00000003998	0.9607
ENSOCUG00000032691	ENSOCUG00000022838	-0.9607
ENSOCUG00000032691	ENSOCUG00000016552	0.9679
ENSOCUG00000032691	ENSOCUG00000008266	-0.9571
ENSOCUG00000032691	ENSOCUG00000014723	-0.9500
ENSOCUG00000032691	ENSOCUG00000033536	-0.9643
ENSOCUG00000032691	ENSOCUG00000001387	-0.9643
ENSOCUG00000032691	ENSOCUG00000009178	-0.9536
ENSOCUG00000032691	ENSOCUG00000027946	-0.9679
ENSOCUG00000032691	ENSOCUG00000015545	-0.9643
ENSOCUG00000032691	ENSOCUG00000015096	-0.9607
ENSOCUG00000032691	ENSOCUG00000007498	-0.9679
ENSOCUG00000032691	ENSOCUG00000000102	0.9500
ENSOCUG00000032691	ENSOCUG00000023806	-0.9500
ENSOCUG00000032691	ENSOCUG00000017674	-0.9500
ENSOCUG00000032691	ENSOCUG00000025693	-0.9536
ENSOCUG00000032691	ENSOCUG00000002836	-0.9500
ENSOCUG00000032691	ENSOCUG00000023393	-0.9607
ENSOCUG00000032691	ENSOCUG00000007582	-0.9536
ENSOCUG00000032691	ENSOCUG00000016220	-0.9679
ENSOCUG00000032691	ENSOCUG00000003326	0.9821
ENSOCUG00000032691	ENSOCUG00000029379	0.9500
ENSOCUG00000032691	ENSOCUG00000029376	-0.9607
ENSOCUG00000032691	ENSOCUG00000004095	-0.9750
ENSOCUG00000032691	ENSOCUG00000015665	0.9500
ENSOCUG00000032691	ENSOCUG00000030235	-0.9679
ENSOCUG00000032691	ENSOCUG00000004524	0.9607
ENSOCUG00000032691	ENSOCUG00000015295	-0.9500
ENSOCUG00000032691	ENSOCUG00000006597	0.9500
ENSOCUG00000032691	ENSOCUG00000005015	-0.9571
ENSOCUG00000032691	ENSOCUG00000012396	-0.9571
ENSOCUG00000032691	ENSOCUG00000013616	0.9500
ENSOCUG00000032691	ENSOCUG00000016050	0.9571
ENSOCUG00000032691	ENSOCUG00000015880	-0.9500
ENSOCUG00000032691	ENSOCUG00000026305	-0.9571
ENSOCUG00000032691	ENSOCUG00000005994	-0.9500
ENSOCUG00000032691	ENSOCUG00000001881	0.9500
ENSOCUG00000032691	ENSOCUG00000005952	0.9571
ENSOCUG00000032691	ENSOCUG00000009503	-0.9714
ENSOCUG00000032691	ENSOCUG00000016976	-0.9571
ENSOCUG00000032691	ENSOCUG00000002650	0.9500
ENSOCUG00000032691	ENSOCUG00000032694	-0.9714
ENSOCUG00000032691	ENSOCUG00000011635	-0.9536
ENSOCUG00000032691	ENSOCUG00000004180	0.9500
ENSOCUG00000032691	ENSOCUG00000025823	-0.9571
ENSOCUG00000032691	ENSOCUG00000010775	0.9643
ENSOCUG00000032691	ENSOCUG00000016881	-0.9500
ENSOCUG00000032691	ENSOCUG00000000852	0.9679
ENSOCUG00000032691	ENSOCUG00000002847	-0.9500
ENSOCUG00000032691	ENSOCUG00000016677	-0.9536
ENSOCUG00000032691	ENSOCUG00000022194	0.9500
ENSOCUG00000032691	ENSOCUG00000024606	0.9607
ENSOCUG00000032691	ENSOCUG00000004026	0.9679
ENSOCUG00000032691	ENSOCUG00000013579	0.9714
ENSOCUG00000032691	ENSOCUG00000002683	-0.9679
ENSOCUG00000032691	ENSOCUG00000026608	-0.9714
ENSOCUG00000032691	ENSOCUG00000027497	0.9536
ENSOCUG00000032691	ENSOCUG00000011557	-0.9500
ENSOCUG00000032691	ENSOCUG00000008348	-0.9679
ENSOCUG00000032691	ENSOCUG00000027176	-0.9536
ENSOCUG00000032691	ENSOCUG00000010151	-0.9536
ENSOCUG00000032691	ENSOCUG00000015847	0.9571
ENSOCUG00000032691	ENSOCUG00000012712	-0.9571
ENSOCUG00000032691	ENSOCUG00000017721	-0.9571
ENSOCUG00000032691	ENSOCUG00000004206	-0.9607
ENSOCUG00000032691	ENSOCUG00000009771	-0.9500
ENSOCUG00000032691	ENSOCUG00000015435	-0.9607
ENSOCUG00000032446	ENSOCUG00000013760	0.9598
ENSOCUG00000032446	ENSOCUG00000001734	0.9705
ENSOCUG00000032444	ENSOCUG00000006315	0.9536
ENSOCUG00000032444	ENSOCUG00000001833	0.9607
ENSOCUG00000032444	ENSOCUG00000003215	0.9571
ENSOCUG00000032444	ENSOCUG00000004275	0.9643
ENSOCUG00000032444	ENSOCUG00000037091	0.9571
ENSOCUG00000032444	ENSOCUG00000015121	0.9500
ENSOCUG00000032444	ENSOCUG00000001299	0.9679
ENSOCUG00000037954	ENSOCUG00000016980	-0.9536
ENSOCUG00000035080	ENSOCUG00000009119	0.9536
ENSOCUG00000035080	ENSOCUG00000026424	-0.9571
ENSOCUG00000035080	ENSOCUG00000008509	0.9679
ENSOCUG00000035080	ENSOCUG00000014780	-0.9536
ENSOCUG00000035080	ENSOCUG00000032163	0.9500
ENSOCUG00000035080	ENSOCUG00000024716	-0.9536
ENSOCUG00000033665	ENSOCUG00000014469	0.9500
ENSOCUG00000033665	ENSOCUG00000022920	0.9500
ENSOCUG00000033665	ENSOCUG00000029000	-0.9500
ENSOCUG00000033665	ENSOCUG00000014030	-0.9536
ENSOCUG00000033665	ENSOCUG00000000791	0.9536
ENSOCUG00000033665	ENSOCUG00000003439	-0.9571
ENSOCUG00000033665	ENSOCUG00000033189	0.9607
ENSOCUG00000033665	ENSOCUG00000008507	0.9571
ENSOCUG00000033665	ENSOCUG00000009082	0.9571
ENSOCUG00000033665	ENSOCUG00000007146	-0.9714
ENSOCUG00000033665	ENSOCUG00000006372	-0.9607
ENSOCUG00000033665	ENSOCUG00000005714	-0.9750
ENSOCUG00000033665	ENSOCUG00000004244	-0.9679
ENSOCUG00000033665	ENSOCUG00000003495	-0.9714
ENSOCUG00000033665	ENSOCUG00000035553	0.9500
ENSOCUG00000033665	ENSOCUG00000012472	0.9500
ENSOCUG00000033665	ENSOCUG00000001818	0.9571
ENSOCUG00000033665	ENSOCUG00000024386	0.9500
ENSOCUG00000033665	ENSOCUG00000029674	0.9500
ENSOCUG00000033665	ENSOCUG00000010406	-0.9500
ENSOCUG00000033665	ENSOCUG00000016525	-0.9786
ENSOCUG00000033665	ENSOCUG00000028126	0.9500
ENSOCUG00000033665	ENSOCUG00000008226	-0.9500
ENSOCUG00000033665	ENSOCUG00000032655	0.9607
ENSOCUG00000033667	ENSOCUG00000023161	0.9534
ENSOCUG00000034478	ENSOCUG00000034790	-0.9536
ENSOCUG00000021269	ENSOCUG00000011214	0.9500
ENSOCUG00000030716	ENSOCUG00000013996	0.9500
ENSOCUG00000030716	ENSOCUG00000012818	-0.9643
ENSOCUG00000035714	ENSOCUG00000012599	0.9571
ENSOCUG00000038984	ENSOCUG00000016815	0.9508
ENSOCUG00000037102	ENSOCUG00000025422	0.9571
ENSOCUG00000037102	ENSOCUG00000008513	-0.9536
ENSOCUG00000037102	ENSOCUG00000005936	0.9679
ENSOCUG00000037102	ENSOCUG00000017864	0.9607
ENSOCUG00000039610	ENSOCUG00000015016	0.9777
ENSOCUG00000037700	ENSOCUG00000015829	0.9536
ENSOCUG00000037700	ENSOCUG00000027643	0.9607
ENSOCUG00000037700	ENSOCUG00000016252	0.9714
ENSOCUG00000032252	ENSOCUG00000015107	0.9544
ENSOCUG00000035750	ENSOCUG00000008734	0.9562
ENSOCUG00000032001	ENSOCUG00000000697	-0.9571
ENSOCUG00000032001	ENSOCUG00000005957	0.9679
ENSOCUG00000030721	ENSOCUG00000023764	0.9571
ENSOCUG00000035233	ENSOCUG00000016740	0.9500
ENSOCUG00000035233	ENSOCUG00000010259	0.9500
ENSOCUG00000034149	ENSOCUG00000006055	0.9669
ENSOCUG00000034149	ENSOCUG00000016531	0.9544
ENSOCUG00000034149	ENSOCUG00000007094	-0.9562
ENSOCUG00000034149	ENSOCUG00000010949	-0.9562
ENSOCUG00000034149	ENSOCUG00000013751	0.9544
ENSOCUG00000034149	ENSOCUG00000006650	-0.9634
ENSOCUG00000034149	ENSOCUG00000006443	0.9544
ENSOCUG00000034149	ENSOCUG00000029443	0.9759
ENSOCUG00000034149	ENSOCUG00000004486	0.9526
ENSOCUG00000034149	ENSOCUG00000005553	-0.9616
ENSOCUG00000034149	ENSOCUG00000007379	-0.9634
ENSOCUG00000034149	ENSOCUG00000007427	0.9741
ENSOCUG00000034149	ENSOCUG00000014265	0.9598
ENSOCUG00000034149	ENSOCUG00000006961	0.9562
ENSOCUG00000034149	ENSOCUG00000017384	0.9508
ENSOCUG00000034149	ENSOCUG00000022919	-0.9508
[truncated: 861 more rows]
